# Supplementary material for: Annotation of pseudogenic gene segments by massively parallel sequencing of rearranged lymphocyte receptor loci
Source: Genome Med. 2015 Nov 23;7:123. doi: 10.1186/s13073-015-0238-z (PMC4657264; doi:10.1186/s13073-015-0238-z)
Supplement: Additional file 1: — Table listing the number of sequences observed in the study (including total, unique, productive, and non-productive) that used each V gene segment in each individual. (XLSX 1183 kb) [file 13073_2015_238_MOESM1_ESM.xlsx]

## Sheet: Sheet1
Subject	V gene segment	Unique productive	Unique non-productive	Total productive	Total non-productive
HIP00110	TCRBV01-01	90	224	124	1593
HIP00110	TCRBV02-01	4432	514	7956	821
HIP00110	TCRBV04-01	1587	459	3118	989
HIP00110	TCRBV04-02	1195	238	2236	342
HIP00110	TCRBV05-01	7557	1362	12894	5349
HIP00110	TCRBV05-03	134	308	431	534
HIP00110	TCRBV05-04	2720	397	4055	624
HIP00110	TCRBV05-05	865	172	1498	255
HIP00110	TCRBV05-06	2506	449	4511	754
HIP00110	TCRBV05-07	13	53	16	86
HIP00110	TCRBV05-08	710	118	1093	167
HIP00110	TCRBV06-01	4046	555	8195	1007
HIP00110	TCRBV06-04	1084	838	3427	1643
HIP00110	TCRBV06-05	4418	696	7694	1640
HIP00110	TCRBV06-06	2067	214	3744	351
HIP00110	TCRBV06-07	51	148	106	232
HIP00110	TCRBV06-08	33	80	84	157
HIP00110	TCRBV06-09	21	57	51	84
HIP00110	TCRBV07-02	1933	277	2745	492
HIP00110	TCRBV07-03	1757	920	2402	1406
HIP00110	TCRBV07-04	19	157	27	235
HIP00110	TCRBV07-05	31	60	57	93
HIP00110	TCRBV07-06	1276	238	2087	350
HIP00110	TCRBV07-07	463	249	1110	483
HIP00110	TCRBV07-08	1805	230	2744	373
HIP00110	TCRBV07-09	4929	905	9423	1813
HIP00110	TCRBV09-01	5613	942	8489	1346
HIP00110	TCRBV10-01	871	651	1484	1118
HIP00110	TCRBV10-02	766	153	1209	258
HIP00110	TCRBV10-03	1877	394	4859	655
HIP00110	TCRBV11-01	488	75	795	104
HIP00110	TCRBV11-02	2353	444	3482	690
HIP00110	TCRBV11-03	744	444	976	834
HIP00110	TCRBV12-01	41	106	53	171
HIP00110	TCRBV12-02	87	239	128	321
HIP00110	TCRBV12-05	614	290	859	399
HIP00110	TCRBV13-01	822	118	1256	161
HIP00110	TCRBV14-01	981	380	1399	577
HIP00110	TCRBV15-01	1331	235	1932	320
HIP00110	TCRBV18-01	1684	372	2308	564
HIP00110	TCRBV19-01	5374	889	7944	1334
HIP00110	TCRBV20-01	504	112	696	217
HIP00110	TCRBV21-01	653	1675	1076	2548
HIP00110	TCRBV23-01	223	596	344	944
HIP00110	TCRBV25-01	1033	300	2522	444
HIP00110	TCRBV27-01	3870	955	5602	1500
HIP00110	TCRBV28-01	1114	138	1701	197
HIP00110	TCRBV29-01	2712	484	4339	688
HIP00110	TCRBV30-01	4161	703	6463	1084
HIP00169	TCRBV01-01	49	121	51	133
HIP00169	TCRBV02-01	3612	279	5521	419
HIP00169	TCRBV04-01	1607	282	2354	364
HIP00169	TCRBV04-02	819	116	1036	138
HIP00169	TCRBV04-03	2311	428	4620	712
HIP00169	TCRBV05-01	5510	804	6913	1102
HIP00169	TCRBV05-03	84	256	107	304
HIP00169	TCRBV05-04	2607	289	3292	446
HIP00169	TCRBV05-05	683	106	1034	165
HIP00169	TCRBV05-06	2353	357	4350	803
HIP00169	TCRBV05-07	7	45	10	51
HIP00169	TCRBV05-08	609	79	979	110
HIP00169	TCRBV06-01	2941	283	5287	548
HIP00169	TCRBV06-04	499	472	886	592
HIP00169	TCRBV06-05	3576	437	6249	727
HIP00169	TCRBV06-06	1829	127	2921	188
HIP00169	TCRBV06-07	26	115	35	157
HIP00169	TCRBV06-08	11	44	19	83
HIP00169	TCRBV06-09	18	52	23	71
HIP00169	TCRBV07-02	3827	411	4396	474
HIP00169	TCRBV07-03	602	610	697	732
HIP00169	TCRBV07-04	11	84	18	100
HIP00169	TCRBV07-05	12	38	15	42
HIP00169	TCRBV07-06	868	169	1092	192
HIP00169	TCRBV07-07	256	132	300	157
HIP00169	TCRBV07-08	1651	163	1963	186
HIP00169	TCRBV07-09	3746	505	5060	1924
HIP00169	TCRBV09-01	3175	532	3816	618
HIP00169	TCRBV10-01	397	507	618	795
HIP00169	TCRBV10-02	440	82	680	130
HIP00169	TCRBV10-03	1418	260	2098	374
HIP00169	TCRBV11-01	166	34	186	39
HIP00169	TCRBV11-02	1934	256	2395	318
HIP00169	TCRBV11-03	1633	331	2347	414
HIP00169	TCRBV12-01	21	79	41	100
HIP00169	TCRBV12-02	45	160	68	213
HIP00169	TCRBV12-05	493	188	584	224
HIP00169	TCRBV13-01	691	84	1038	150
HIP00169	TCRBV14-01	900	334	1085	388
HIP00169	TCRBV15-01	1335	195	1698	224
HIP00169	TCRBV18-01	2051	247	2307	285
HIP00169	TCRBV19-01	4688	560	6102	732
HIP00169	TCRBV20-01	344	54	379	59
HIP00169	TCRBV21-01	410	1067	523	1272
HIP00169	TCRBV23-01	156	408	174	469
HIP00169	TCRBV25-01	893	234	1027	313
HIP00169	TCRBV27-01	2690	744	3623	876
HIP00169	TCRBV28-01	3398	431	4030	516
HIP00169	TCRBV29-01	2363	353	2769	378
HIP00169	TCRBV30-01	4438	488	4972	598
HIP00594	TCRBV01-01	138	340	239	608
HIP00594	TCRBV02-01	6928	740	10918	1482
HIP00594	TCRBV04-01	5037	815	10176	1150
HIP00594	TCRBV04-02	1822	310	4288	474
HIP00594	TCRBV05-01	12184	2351	17802	3285
HIP00594	TCRBV05-03	137	401	192	604
HIP00594	TCRBV05-04	4114	617	5815	1764
HIP00594	TCRBV05-05	1044	217	1644	341
HIP00594	TCRBV05-06	3098	666	7015	961
HIP00594	TCRBV05-07	32	87	36	111
HIP00594	TCRBV05-08	941	171	1256	231
HIP00594	TCRBV06-01	7343	927	13364	1461
HIP00594	TCRBV06-04	1508	1288	2992	2357
HIP00594	TCRBV06-05	5467	921	13119	1616
HIP00594	TCRBV06-06	2336	222	4392	361
HIP00594	TCRBV06-07	86	301	112	431
HIP00594	TCRBV06-08	29	125	40	244
HIP00594	TCRBV06-09	39	120	59	147
HIP00594	TCRBV07-02	3054	428	4901	2668
HIP00594	TCRBV07-03	1378	1212	1796	2232
HIP00594	TCRBV07-04	45	244	54	362
HIP00594	TCRBV07-05	59	150	74	195
HIP00594	TCRBV07-06	1830	372	2524	555
HIP00594	TCRBV07-07	508	280	710	373
HIP00594	TCRBV07-08	2563	356	3596	509
HIP00594	TCRBV07-09	7544	1011	16530	1477
HIP00594	TCRBV09-01	5132	995	7181	1586
HIP00594	TCRBV10-01	1149	904	1920	1333
HIP00594	TCRBV10-02	1290	278	4282	393
HIP00594	TCRBV10-03	2916	679	4931	1187
HIP00594	TCRBV11-01	370	66	527	86
HIP00594	TCRBV11-02	2808	514	6111	707
HIP00594	TCRBV11-03	627	475	1894	623
HIP00594	TCRBV12-01	52	157	82	261
HIP00594	TCRBV12-02	127	394	178	551
HIP00594	TCRBV12-05	388	465	518	694
HIP00594	TCRBV13-01	1438	151	4671	238
HIP00594	TCRBV14-01	1666	735	4783	987
HIP00594	TCRBV15-01	2366	484	5096	711
HIP00594	TCRBV18-01	3240	474	4963	1843
HIP00594	TCRBV19-01	6787	1266	9611	2635
HIP00594	TCRBV20-01	674	129	854	175
HIP00594	TCRBV21-01	777	2020	1062	3047
HIP00594	TCRBV23-01	333	896	755	1203
HIP00594	TCRBV25-01	1433	465	3021	4356
HIP00594	TCRBV27-01	7751	1803	17693	2530
HIP00594	TCRBV28-01	9224	1413	17470	1899
HIP00594	TCRBV29-01	3588	732	4877	3840
HIP00594	TCRBV30-01	6342	995	9580	1336
HIP00602	TCRBV01-01	89	309	131	498
HIP00602	TCRBV02-01	6848	717	11365	1491
HIP00602	TCRBV04-01	3851	656	7166	1160
HIP00602	TCRBV04-02	4105	569	8021	951
HIP00602	TCRBV04-03	5378	1258	12404	2102
HIP00602	TCRBV05-01	9682	1660	15296	2801
HIP00602	TCRBV05-03	271	632	390	1005
HIP00602	TCRBV05-04	4269	683	8169	1222
HIP00602	TCRBV05-05	1680	337	2921	524
HIP00602	TCRBV05-06	3691	709	7786	1138
HIP00602	TCRBV05-07	28	103	41	160
HIP00602	TCRBV05-08	1253	212	1835	338
HIP00602	TCRBV06-01	5575	653	10261	1083
HIP00602	TCRBV06-04	1581	1385	5155	2210
HIP00602	TCRBV06-05	6817	1041	10709	1857
HIP00602	TCRBV06-06	3376	411	5991	1010
HIP00602	TCRBV06-07	73	289	112	490
HIP00602	TCRBV06-08	42	154	58	239
HIP00602	TCRBV06-09	42	108	56	173
HIP00602	TCRBV07-02	10309	1230	15737	1829
HIP00602	TCRBV07-03	3476	1804	5098	2810
HIP00602	TCRBV07-04	23	328	30	571
HIP00602	TCRBV07-05	55	145	90	228
HIP00602	TCRBV07-06	2318	506	3681	829
HIP00602	TCRBV07-07	911	383	1287	730
HIP00602	TCRBV07-08	3313	435	4858	568
HIP00602	TCRBV07-09	8547	1518	15185	2452
HIP00602	TCRBV09-01	7875	1744	11425	2520
HIP00602	TCRBV10-01	459	1307	703	3848
HIP00602	TCRBV10-02	535	122	1194	188
HIP00602	TCRBV10-03	3975	714	5873	1122
HIP00602	TCRBV11-01	1015	153	1536	243
HIP00602	TCRBV11-02	4213	679	6895	1153
HIP00602	TCRBV11-03	1332	823	2083	1301
HIP00602	TCRBV12-01	82	186	114	273
HIP00602	TCRBV12-02	129	419	169	606
HIP00602	TCRBV12-05	878	604	1259	881
HIP00602	TCRBV13-01	1240	187	2219	395
HIP00602	TCRBV14-01	1609	843	3656	1770
HIP00602	TCRBV15-01	760	535	1114	957
HIP00602	TCRBV18-01	5880	699	8190	1023
HIP00602	TCRBV19-01	9939	1646	16801	2733
HIP00602	TCRBV20-01	706	178	1061	303
HIP00602	TCRBV21-01	1270	3044	3000	4791
HIP00602	TCRBV23-01	464	1148	652	1761
HIP00602	TCRBV25-01	1879	572	4037	1260
HIP00602	TCRBV27-01	6208	2133	9260	4773
HIP00602	TCRBV28-01	7978	1184	12746	1869
HIP00602	TCRBV29-01	4181	841	6977	1429
HIP00602	TCRBV30-01	3289	834	4824	1231
HIP00614	TCRBV01-01	43	173	64	320
HIP00614	TCRBV02-01	2550	297	3482	757
HIP00614	TCRBV03-02	3	48	3	674
HIP00614	TCRBV04-01	1678	410	2362	583
HIP00614	TCRBV04-02	1799	339	2842	792
HIP00614	TCRBV04-03	1637	285	2686	510
HIP00614	TCRBV05-01	4118	838	5226	1154
HIP00614	TCRBV05-03	107	287	153	399
HIP00614	TCRBV05-04	1788	241	2315	346
HIP00614	TCRBV05-05	576	118	712	145
HIP00614	TCRBV05-06	1624	352	2044	517
HIP00614	TCRBV05-07	15	41	18	56
HIP00614	TCRBV05-08	477	89	619	164
HIP00614	TCRBV06-01	3388	303	6299	416
HIP00614	TCRBV06-04	2123	538	11357	914
HIP00614	TCRBV06-05	3524	623	4680	906
HIP00614	TCRBV06-06	1509	155	2462	224
HIP00614	TCRBV06-07	39	141	62	194
HIP00614	TCRBV06-08	14	67	21	93
HIP00614	TCRBV06-09	20	68	24	106
HIP00614	TCRBV07-02	2498	342	3096	513
HIP00614	TCRBV07-03	1595	738	2013	994
HIP00614	TCRBV07-04	18	102	26	146
HIP00614	TCRBV07-05	20	35	22	48
HIP00614	TCRBV07-06	1261	194	1627	265
HIP00614	TCRBV07-07	394	149	527	251
HIP00614	TCRBV07-08	1448	159	1829	304
HIP00614	TCRBV07-09	4963	572	6989	946
HIP00614	TCRBV09-01	5423	734	6625	1047
HIP00614	TCRBV10-01	232	508	481	735
HIP00614	TCRBV10-02	219	72	303	308
HIP00614	TCRBV10-03	1545	283	2377	529
HIP00614	TCRBV11-01	370	62	447	91
HIP00614	TCRBV11-02	1648	234	2018	298
HIP00614	TCRBV11-03	649	436	825	625
HIP00614	TCRBV12-01	40	121	45	275
HIP00614	TCRBV12-02	53	195	62	292
HIP00614	TCRBV12-05	490	211	596	296
HIP00614	TCRBV13-01	1050	100	1370	153
HIP00614	TCRBV14-01	1176	484	1585	702
HIP00614	TCRBV15-01	1847	238	2662	295
HIP00614	TCRBV18-01	2573	461	3149	611
HIP00614	TCRBV19-01	5183	885	7349	1744
HIP00614	TCRBV20-01	581	119	704	173
HIP00614	TCRBV21-01	300	823	365	984
HIP00614	TCRBV23-01	207	566	295	920
HIP00614	TCRBV25-01	1207	331	1546	437
HIP00614	TCRBV27-01	4816	933	7203	1581
HIP00614	TCRBV28-01	4328	543	5696	749
HIP00614	TCRBV29-01	3573	563	4320	720
HIP00614	TCRBV30-01	4273	666	5276	823
HIP00640	TCRBV01-01	121	329	145	446
HIP00640	TCRBV02-01	7615	776	9846	1040
HIP00640	TCRBV04-01	5431	767	7179	1334
HIP00640	TCRBV04-02	2765	473	4227	628
HIP00640	TCRBV04-03	2249	550	3226	731
HIP00640	TCRBV05-01	12764	2193	15749	3104
HIP00640	TCRBV05-03	198	521	385	679
HIP00640	TCRBV05-04	4137	650	5947	903
HIP00640	TCRBV05-05	1527	299	2024	343
HIP00640	TCRBV05-06	3346	658	4475	832
HIP00640	TCRBV05-07	25	78	26	90
HIP00640	TCRBV05-08	1346	197	1712	259
HIP00640	TCRBV06-01	6779	916	10011	1247
HIP00640	TCRBV06-04	1284	1248	2671	1642
HIP00640	TCRBV06-05	8118	1053	10921	1538
HIP00640	TCRBV06-06	3313	351	4389	433
HIP00640	TCRBV06-07	75	276	103	371
HIP00640	TCRBV06-08	32	129	37	153
HIP00640	TCRBV06-09	30	127	40	165
HIP00640	TCRBV07-02	6650	772	8401	998
HIP00640	TCRBV07-03	3364	1687	4512	2227
HIP00640	TCRBV07-04	31	274	42	356
HIP00640	TCRBV07-05	57	131	93	155
HIP00640	TCRBV07-06	2190	453	2669	580
HIP00640	TCRBV07-07	729	376	900	462
HIP00640	TCRBV07-08	3126	379	3976	461
HIP00640	TCRBV07-09	9893	1493	12636	1963
HIP00640	TCRBV09-01	7222	1374	8935	1714
HIP00640	TCRBV10-01	930	1072	1183	1418
HIP00640	TCRBV10-02	932	180	1176	328
HIP00640	TCRBV10-03	2892	719	3641	908
HIP00640	TCRBV11-01	850	152	1085	180
HIP00640	TCRBV11-02	4569	680	5709	898
HIP00640	TCRBV11-03	3424	911	4556	1252
HIP00640	TCRBV12-01	81	199	107	253
HIP00640	TCRBV12-02	132	393	168	491
HIP00640	TCRBV12-05	1401	507	1716	666
HIP00640	TCRBV13-01	1724	235	2052	406
HIP00640	TCRBV14-01	1758	914	2213	1183
HIP00640	TCRBV15-01	2878	545	3743	685
HIP00640	TCRBV16-01	135	29	373	42
HIP00640	TCRBV18-01	6762	739	8513	941
HIP00640	TCRBV19-01	10370	1533	13449	2044
HIP00640	TCRBV20-01	934	202	1167	289
HIP00640	TCRBV21-01	1224	3247	1525	4249
HIP00640	TCRBV23-01	439	1174	595	1515
HIP00640	TCRBV25-01	1690	558	2385	916
HIP00640	TCRBV27-01	6059	1777	7623	2288
HIP00640	TCRBV28-01	2904	351	3910	429
HIP00640	TCRBV29-01	4854	889	6075	1159
HIP00640	TCRBV30-01	7612	1219	9500	1592
HIP00707	TCRBV01-01	83	236	132	401
HIP00707	TCRBV02-01	6800	591	21807	1440
HIP00707	TCRBV04-01	4121	584	8418	1166
HIP00707	TCRBV04-02	3244	503	6828	1016
HIP00707	TCRBV04-03	4120	1017	40098	1890
HIP00707	TCRBV05-01	10287	1587	16876	3448
HIP00707	TCRBV05-03	161	375	249	657
HIP00707	TCRBV05-04	4169	476	7021	759
HIP00707	TCRBV05-05	1195	172	2450	302
HIP00707	TCRBV05-06	3882	742	10960	3859
HIP00707	TCRBV05-07	32	82	40	109
HIP00707	TCRBV05-08	831	159	1226	351
HIP00707	TCRBV06-01	4890	556	16380	1043
HIP00707	TCRBV06-04	1042	983	4052	2048
HIP00707	TCRBV06-05	6299	1003	15095	2110
HIP00707	TCRBV06-06	2818	326	5722	3769
HIP00707	TCRBV06-07	72	219	97	336
HIP00707	TCRBV06-08	22	101	52	220
HIP00707	TCRBV06-09	31	77	46	101
HIP00707	TCRBV07-02	7987	761	11551	1131
HIP00707	TCRBV07-03	1593	1094	2709	1989
HIP00707	TCRBV07-04	32	207	40	359
HIP00707	TCRBV07-05	31	72	51	105
HIP00707	TCRBV07-06	1594	332	2649	606
HIP00707	TCRBV07-07	719	257	3250	421
HIP00707	TCRBV07-08	2895	284	6072	442
HIP00707	TCRBV07-09	6897	1005	13320	1691
HIP00707	TCRBV09-01	5758	1153	13426	1934
HIP00707	TCRBV10-01	910	964	1480	1932
HIP00707	TCRBV10-02	673	153	1762	551
HIP00707	TCRBV10-03	3077	530	6246	1386
HIP00707	TCRBV11-01	331	81	470	130
HIP00707	TCRBV11-02	3208	456	5625	742
HIP00707	TCRBV11-03	2817	621	5150	958
HIP00707	TCRBV12-01	41	129	113	200
HIP00707	TCRBV12-02	89	291	123	603
HIP00707	TCRBV12-05	864	428	1172	880
HIP00707	TCRBV13-01	1074	187	2085	325
HIP00707	TCRBV14-01	1309	627	2559	947
HIP00707	TCRBV15-01	2485	414	4074	659
HIP00707	TCRBV18-01	3398	403	4868	718
HIP00707	TCRBV19-01	7640	950	13122	1755
HIP00707	TCRBV20-01	798	130	7460	265
HIP00707	TCRBV21-01	706	1750	1350	8407
HIP00707	TCRBV23-01	297	772	422	5373
HIP00707	TCRBV25-01	2170	521	4425	1044
HIP00707	TCRBV27-01	4419	1389	8737	2385
HIP00707	TCRBV28-01	5146	751	12988	1153
HIP00707	TCRBV29-01	4323	689	7999	984
HIP00707	TCRBV30-01	6975	1006	10578	2046
HIP00715	TCRBV01-01	182	519	223	626
HIP00715	TCRBV02-01	9495	1105	12570	1563
HIP00715	TCRBV04-01	4987	1069	6107	1312
HIP00715	TCRBV04-02	3922	809	4852	970
HIP00715	TCRBV04-03	6497	1645	8462	1976
HIP00715	TCRBV05-01	15809	2951	19196	3538
HIP00715	TCRBV05-03	275	796	333	954
HIP00715	TCRBV05-04	6202	1087	8128	1415
HIP00715	TCRBV05-05	2628	502	3545	668
HIP00715	TCRBV05-06	4761	1181	5900	1542
HIP00715	TCRBV05-07	38	155	47	186
HIP00715	TCRBV05-08	1700	349	2185	439
HIP00715	TCRBV06-01	6290	915	8410	1205
HIP00715	TCRBV06-04	1743	2314	2279	2850
HIP00715	TCRBV06-05	11634	1777	15148	2382
HIP00715	TCRBV06-06	4716	541	6049	669
HIP00715	TCRBV06-07	128	450	149	561
HIP00715	TCRBV06-08	47	206	60	260
HIP00715	TCRBV06-09	58	183	69	234
HIP00715	TCRBV07-02	14777	1832	20088	2283
HIP00715	TCRBV07-03	6243	2633	7604	3174
HIP00715	TCRBV07-04	49	434	59	519
HIP00715	TCRBV07-05	66	177	82	213
HIP00715	TCRBV07-06	2801	640	3470	784
HIP00715	TCRBV07-07	1094	581	1319	762
HIP00715	TCRBV07-08	4317	646	5457	782
HIP00715	TCRBV07-09	9398	1717	11261	2042
HIP00715	TCRBV09-01	11132	2589	13381	3107
HIP00715	TCRBV10-01	790	2058	1075	2576
HIP00715	TCRBV10-02	540	160	648	203
HIP00715	TCRBV10-03	3529	1138	4307	1358
HIP00715	TCRBV11-01	1120	239	1390	326
HIP00715	TCRBV11-02	5354	1066	6835	1392
HIP00715	TCRBV11-03	4528	1451	6153	7971
HIP00715	TCRBV12-01	94	304	115	355
HIP00715	TCRBV12-02	231	616	326	753
HIP00715	TCRBV12-05	815	881	992	1101
HIP00715	TCRBV13-01	1375	314	1688	400
HIP00715	TCRBV14-01	2537	1246	3120	1492
HIP00715	TCRBV15-01	3776	933	4692	1183
HIP00715	TCRBV16-01	176	29	221	38
HIP00715	TCRBV18-01	7744	994	9512	1201
HIP00715	TCRBV19-01	11946	2297	14543	2793
HIP00715	TCRBV20-01	1368	236	1653	283
HIP00715	TCRBV21-01	1695	4496	2131	5580
HIP00715	TCRBV23-01	633	1694	758	2080
HIP00715	TCRBV25-01	2208	913	3481	1395
HIP00715	TCRBV27-01	9438	3644	11286	4444
HIP00715	TCRBV28-01	20264	3263	25144	4113
HIP00715	TCRBV29-01	6672	1336	8102	1610
HIP00715	TCRBV30-01	9672	1886	11834	2289
HIP00728	TCRBV01-01	66	175	85	221
HIP00728	TCRBV02-01	3886	365	6034	510
HIP00728	TCRBV04-01	1075	378	1694	542
HIP00728	TCRBV04-02	1671	249	2919	389
HIP00728	TCRBV04-03	1090	307	1995	439
HIP00728	TCRBV05-01	5544	1015	7773	1385
HIP00728	TCRBV05-03	103	313	191	448
HIP00728	TCRBV05-04	1344	297	1855	417
HIP00728	TCRBV05-05	585	128	908	156
HIP00728	TCRBV05-06	1640	393	2336	588
HIP00728	TCRBV05-07	16	31	17	42
HIP00728	TCRBV05-08	573	104	818	145
HIP00728	TCRBV06-01	2556	378	6360	704
HIP00728	TCRBV06-04	773	691	1634	948
HIP00728	TCRBV06-05	3026	572	4633	931
HIP00728	TCRBV06-06	1464	190	2186	254
HIP00728	TCRBV06-07	49	157	60	223
HIP00728	TCRBV06-08	27	70	34	98
HIP00728	TCRBV06-09	17	60	23	79
HIP00728	TCRBV07-02	3543	464	5089	635
HIP00728	TCRBV07-03	1474	797	2013	1050
HIP00728	TCRBV07-04	29	164	34	208
HIP00728	TCRBV07-05	22	51	25	70
HIP00728	TCRBV07-06	868	205	1220	382
HIP00728	TCRBV07-07	294	177	425	248
HIP00728	TCRBV07-08	1350	155	1847	201
HIP00728	TCRBV07-09	3684	661	5362	908
HIP00728	TCRBV09-01	3750	773	5112	1037
HIP00728	TCRBV10-01	240	692	448	1089
HIP00728	TCRBV10-02	168	48	234	60
HIP00728	TCRBV10-03	1835	371	2565	512
HIP00728	TCRBV11-01	381	46	545	53
HIP00728	TCRBV11-02	1603	281	2109	369
HIP00728	TCRBV11-03	565	359	749	466
HIP00728	TCRBV12-01	27	86	44	125
HIP00728	TCRBV12-02	55	202	74	278
HIP00728	TCRBV12-05	505	282	692	421
HIP00728	TCRBV13-01	569	100	819	129
HIP00728	TCRBV14-01	731	464	1216	619
HIP00728	TCRBV15-01	1372	303	1992	407
HIP00728	TCRBV18-01	2545	335	3198	574
HIP00728	TCRBV19-01	4843	803	6891	1129
HIP00728	TCRBV20-01	491	63	676	78
HIP00728	TCRBV21-01	555	1397	827	1947
HIP00728	TCRBV23-01	205	548	287	799
HIP00728	TCRBV25-01	862	273	1223	360
HIP00728	TCRBV27-01	3109	1026	4143	1413
HIP00728	TCRBV28-01	5985	1053	8277	1446
HIP00728	TCRBV29-01	2276	409	3099	559
HIP00728	TCRBV30-01	2553	492	3254	651
HIP00734	TCRBV01-01	49	167	62	221
HIP00734	TCRBV02-01	3254	375	5087	723
HIP00734	TCRBV04-01	1968	423	2977	669
HIP00734	TCRBV04-02	606	115	1147	158
HIP00734	TCRBV04-03	1299	373	2322	772
HIP00734	TCRBV05-01	5346	1042	7177	2860
HIP00734	TCRBV05-03	102	251	143	467
HIP00734	TCRBV05-04	2392	363	4106	544
HIP00734	TCRBV05-05	752	139	1084	180
HIP00734	TCRBV05-06	1778	351	2541	492
HIP00734	TCRBV05-07	14	35	15	42
HIP00734	TCRBV05-08	642	97	895	156
HIP00734	TCRBV06-01	2834	404	4185	1013
HIP00734	TCRBV06-04	732	778	1032	1124
HIP00734	TCRBV06-05	4286	588	9261	929
HIP00734	TCRBV06-06	1630	216	4497	292
HIP00734	TCRBV06-07	39	142	50	196
HIP00734	TCRBV06-08	22	61	35	70
HIP00734	TCRBV06-09	20	63	28	72
HIP00734	TCRBV07-02	3676	491	5057	696
HIP00734	TCRBV07-03	1318	858	2108	1167
HIP00734	TCRBV07-04	24	132	32	184
HIP00734	TCRBV07-05	34	75	46	476
HIP00734	TCRBV07-06	1030	193	1378	343
HIP00734	TCRBV07-07	316	144	498	189
HIP00734	TCRBV07-08	1351	179	1886	237
HIP00734	TCRBV07-09	4493	836	8754	1126
HIP00734	TCRBV09-01	3203	662	4464	952
HIP00734	TCRBV10-01	701	584	921	828
HIP00734	TCRBV10-02	549	83	761	102
HIP00734	TCRBV10-03	1382	368	2018	590
HIP00734	TCRBV11-01	326	69	464	93
HIP00734	TCRBV11-02	2148	359	3157	526
HIP00734	TCRBV11-03	830	362	1223	479
HIP00734	TCRBV12-01	34	83	38	103
HIP00734	TCRBV12-02	86	212	111	289
HIP00734	TCRBV12-05	461	264	571	358
HIP00734	TCRBV13-01	673	107	1030	146
HIP00734	TCRBV14-01	1025	420	1641	555
HIP00734	TCRBV15-01	1214	236	1612	311
HIP00734	TCRBV18-01	2600	400	3414	553
HIP00734	TCRBV19-01	6009	859	18006	1258
HIP00734	TCRBV20-01	460	105	626	135
HIP00734	TCRBV21-01	654	1736	978	2492
HIP00734	TCRBV23-01	227	571	531	781
HIP00734	TCRBV25-01	1262	353	3389	604
HIP00734	TCRBV27-01	4946	1272	6837	1724
HIP00734	TCRBV28-01	5374	767	9130	1045
HIP00734	TCRBV29-01	2702	532	4576	736
HIP00734	TCRBV30-01	3179	639	4842	985
HIP00761	TCRBV01-01	101	270	152	443
HIP00761	TCRBV02-01	6361	605	15338	925
HIP00761	TCRBV04-01	3129	473	5467	1067
HIP00761	TCRBV04-02	2036	349	4272	558
HIP00761	TCRBV04-03	2125	409	4726	841
HIP00761	TCRBV05-01	9330	1426	16096	2280
HIP00761	TCRBV05-03	164	404	261	634
HIP00761	TCRBV05-04	3113	457	6234	906
HIP00761	TCRBV05-05	1233	211	3175	344
HIP00761	TCRBV05-06	2696	513	5305	890
HIP00761	TCRBV05-07	25	66	31	104
HIP00761	TCRBV05-08	855	166	1357	262
HIP00761	TCRBV06-01	5298	595	11304	1175
HIP00761	TCRBV06-04	1268	919	2701	1484
HIP00761	TCRBV06-05	6292	836	12440	1476
HIP00761	TCRBV06-06	2691	271	4923	460
HIP00761	TCRBV06-07	61	201	97	340
HIP00761	TCRBV06-08	30	95	45	154
HIP00761	TCRBV06-09	25	106	40	164
HIP00761	TCRBV07-02	5924	632	9266	1130
HIP00761	TCRBV07-03	2377	1168	4138	1948
HIP00761	TCRBV07-04	46	222	58	332
HIP00761	TCRBV07-05	51	135	61	200
HIP00761	TCRBV07-06	1359	272	2246	441
HIP00761	TCRBV07-07	496	240	780	346
HIP00761	TCRBV07-08	1997	262	3196	424
HIP00761	TCRBV07-09	7210	1198	13662	2476
HIP00761	TCRBV09-01	4741	965	7478	1444
HIP00761	TCRBV10-01	666	801	1131	1319
HIP00761	TCRBV10-02	793	128	1260	205
HIP00761	TCRBV10-03	2237	472	3645	787
HIP00761	TCRBV11-01	400	91	670	137
HIP00761	TCRBV11-02	2451	463	4076	723
HIP00761	TCRBV11-03	1377	440	2118	684
HIP00761	TCRBV12-01	41	129	63	199
HIP00761	TCRBV12-02	94	325	228	1139
HIP00761	TCRBV12-05	1033	332	1593	487
HIP00761	TCRBV13-01	1185	175	1877	322
HIP00761	TCRBV14-01	1498	665	2427	1030
HIP00761	TCRBV15-01	2069	434	3254	760
HIP00761	TCRBV18-01	4588	453	6714	692
HIP00761	TCRBV19-01	8301	1170	13363	2263
HIP00761	TCRBV20-01	861	129	1243	242
HIP00761	TCRBV21-01	684	1801	1143	2801
HIP00761	TCRBV23-01	309	752	477	1123
HIP00761	TCRBV25-01	1322	418	2102	744
HIP00761	TCRBV27-01	4573	1217	7144	2170
HIP00761	TCRBV28-01	6264	699	9853	1051
HIP00761	TCRBV29-01	3185	523	5353	784
HIP00761	TCRBV30-01	3959	698	9227	1149
HIP00769	TCRBV01-01	85	273	95	1244
HIP00769	TCRBV02-01	8470	601	10173	744
HIP00769	TCRBV04-01	4593	586	5684	720
HIP00769	TCRBV04-02	3091	301	3973	370
HIP00769	TCRBV04-03	3041	414	3915	549
HIP00769	TCRBV05-01	12888	1561	15205	1867
HIP00769	TCRBV05-03	107	317	129	387
HIP00769	TCRBV05-04	5059	521	6222	643
HIP00769	TCRBV05-05	1872	234	2233	298
HIP00769	TCRBV05-06	3952	530	5055	628
HIP00769	TCRBV05-07	24	77	25	87
HIP00769	TCRBV05-08	1480	152	1777	215
HIP00769	TCRBV06-01	6687	605	8599	758
HIP00769	TCRBV06-04	1498	934	2910	1173
HIP00769	TCRBV06-05	9202	884	11176	1078
HIP00769	TCRBV06-06	3434	265	4324	428
HIP00769	TCRBV06-07	62	214	76	254
HIP00769	TCRBV06-08	30	113	35	157
HIP00769	TCRBV06-09	21	59	29	68
HIP00769	TCRBV07-02	8022	664	9575	835
HIP00769	TCRBV07-03	1842	1050	2172	1295
HIP00769	TCRBV07-04	17	243	20	286
HIP00769	TCRBV07-05	45	105	61	124
HIP00769	TCRBV07-06	2451	361	2936	465
HIP00769	TCRBV07-07	723	289	853	360
HIP00769	TCRBV07-08	2812	241	3324	268
HIP00769	TCRBV07-09	9249	965	11042	1132
HIP00769	TCRBV09-01	6527	861	8258	1020
HIP00769	TCRBV10-01	1451	747	1769	900
HIP00769	TCRBV10-02	1215	219	1554	288
HIP00769	TCRBV10-03	2690	504	3216	595
HIP00769	TCRBV11-01	543	98	668	111
HIP00769	TCRBV11-02	5024	612	6812	767
HIP00769	TCRBV11-03	1295	619	1673	781
HIP00769	TCRBV12-01	58	130	68	161
HIP00769	TCRBV12-02	106	316	125	409
HIP00769	TCRBV12-05	1403	383	1654	463
HIP00769	TCRBV13-01	1492	148	1760	181
HIP00769	TCRBV14-01	1889	624	2327	771
HIP00769	TCRBV15-01	2697	363	3281	440
HIP00769	TCRBV18-01	6883	606	8162	718
HIP00769	TCRBV19-01	11620	1304	14021	1614
HIP00769	TCRBV20-01	1102	133	1340	176
HIP00769	TCRBV21-01	938	2410	1134	2958
HIP00769	TCRBV23-01	363	928	458	1089
HIP00769	TCRBV25-01	2053	501	2749	703
HIP00769	TCRBV27-01	7968	1529	9467	1855
HIP00769	TCRBV28-01	1993	190	2457	233
HIP00769	TCRBV29-01	5126	720	6042	856
HIP00769	TCRBV30-01	4393	654	5144	782
HIP00771	TCRBV01-01	189	561	219	706
HIP00771	TCRBV02-01	12913	1321	16233	1760
HIP00771	TCRBV04-01	7690	1092	9812	1427
HIP00771	TCRBV04-02	4995	781	6475	985
HIP00771	TCRBV04-03	4201	965	5919	1176
HIP00771	TCRBV05-01	17890	3135	20966	3788
HIP00771	TCRBV05-03	207	548	349	632
HIP00771	TCRBV05-04	6988	918	8562	1164
HIP00771	TCRBV05-05	2399	402	2870	487
HIP00771	TCRBV05-06	5687	1167	6789	1530
HIP00771	TCRBV05-07	50	147	57	158
HIP00771	TCRBV05-08	1906	265	2235	361
HIP00771	TCRBV06-01	9212	1095	11466	1323
HIP00771	TCRBV06-04	2814	2397	4831	3048
HIP00771	TCRBV06-05	13303	1818	16383	2219
HIP00771	TCRBV06-06	5354	538	6541	697
HIP00771	TCRBV06-07	125	455	159	638
HIP00771	TCRBV06-08	65	209	88	252
HIP00771	TCRBV06-09	69	189	79	213
HIP00771	TCRBV07-02	12367	1382	14683	1646
HIP00771	TCRBV07-03	662	2258	806	2720
HIP00771	TCRBV07-04	70	431	80	521
HIP00771	TCRBV07-05	77	163	89	180
HIP00771	TCRBV07-06	3695	705	4307	886
HIP00771	TCRBV07-07	1139	551	1335	710
HIP00771	TCRBV07-08	4785	567	5662	716
HIP00771	TCRBV07-09	16647	2340	20360	2784
HIP00771	TCRBV09-01	7627	1470	8673	1879
HIP00771	TCRBV10-01	1865	1757	2150	2275
HIP00771	TCRBV10-02	1471	287	1778	368
HIP00771	TCRBV10-03	3978	1110	4722	1642
HIP00771	TCRBV11-01	1011	191	1246	254
HIP00771	TCRBV11-02	7360	1187	8999	1501
HIP00771	TCRBV11-03	2248	1351	2691	1611
HIP00771	TCRBV12-01	114	300	125	368
HIP00771	TCRBV12-02	234	707	279	830
HIP00771	TCRBV12-05	897	946	1083	1119
HIP00771	TCRBV13-01	2249	335	2744	412
HIP00771	TCRBV14-01	3287	1465	3806	1755
HIP00771	TCRBV15-01	4793	903	5846	1121
HIP00771	TCRBV16-01	280	37	327	38
HIP00771	TCRBV18-01	9485	1089	11541	1296
HIP00771	TCRBV19-01	16608	2615	20395	3361
HIP00771	TCRBV20-01	1711	252	2016	348
HIP00771	TCRBV21-01	1844	4918	2291	6131
HIP00771	TCRBV23-01	628	1759	722	2094
HIP00771	TCRBV25-01	3011	887	3912	1069
HIP00771	TCRBV27-01	13365	3328	15478	3888
HIP00771	TCRBV28-01	21436	3198	25709	3806
HIP00771	TCRBV29-01	7508	1381	8800	1599
HIP00771	TCRBV30-01	6062	1332	7088	1563
HIP00773	TCRBV01-01	225	676	256	754
HIP00773	TCRBV02-01	11113	1443	12483	1622
HIP00773	TCRBV04-01	10307	1520	11626	1734
HIP00773	TCRBV04-02	5342	896	5988	999
HIP00773	TCRBV04-03	4120	966	4762	1176
HIP00773	TCRBV05-01	18685	3934	21097	4419
HIP00773	TCRBV05-03	356	947	410	1064
HIP00773	TCRBV05-04	6799	1337	7963	1545
HIP00773	TCRBV05-05	1896	439	2193	491
HIP00773	TCRBV05-06	5687	1280	6515	1498
HIP00773	TCRBV05-07	44	123	50	134
HIP00773	TCRBV05-08	1804	340	2058	388
HIP00773	TCRBV06-01	9814	1576	11201	1802
HIP00773	TCRBV06-04	1453	2422	1653	2717
HIP00773	TCRBV06-05	11054	1856	12460	2132
HIP00773	TCRBV06-06	3968	578	4631	668
HIP00773	TCRBV06-07	181	581	201	653
HIP00773	TCRBV06-08	79	236	88	263
HIP00773	TCRBV06-09	90	271	97	293
HIP00773	TCRBV07-02	8277	1329	9274	1487
HIP00773	TCRBV07-03	4692	3143	5252	3533
HIP00773	TCRBV07-04	91	444	101	499
HIP00773	TCRBV07-05	83	243	95	272
HIP00773	TCRBV07-06	3488	805	3893	917
HIP00773	TCRBV07-07	884	534	999	603
HIP00773	TCRBV07-08	4256	624	4712	706
HIP00773	TCRBV07-09	13955	2515	15709	2827
HIP00773	TCRBV09-01	12320	2544	13785	2863
HIP00773	TCRBV10-01	1542	2177	1734	2458
HIP00773	TCRBV10-02	1300	331	1461	372
HIP00773	TCRBV10-03	5271	1330	5904	1464
HIP00773	TCRBV11-01	1218	247	1400	285
HIP00773	TCRBV11-02	5504	1060	6218	1193
HIP00773	TCRBV11-03	1681	1313	1945	1491
HIP00773	TCRBV12-01	103	353	110	391
HIP00773	TCRBV12-02	283	764	319	853
HIP00773	TCRBV12-05	1659	939	1860	1051
HIP00773	TCRBV13-01	3097	419	3423	457
HIP00773	TCRBV14-01	2428	1767	2747	1978
HIP00773	TCRBV15-01	4191	939	4648	1054
HIP00773	TCRBV16-01	186	42	215	46
HIP00773	TCRBV18-01	6155	1109	6935	1251
HIP00773	TCRBV19-01	12199	2778	13723	3137
HIP00773	TCRBV20-01	1892	376	2172	431
HIP00773	TCRBV21-01	1863	4811	2100	5486
HIP00773	TCRBV23-01	761	2029	842	2265
HIP00773	TCRBV25-01	3237	1191	3953	1503
HIP00773	TCRBV27-01	11476	3639	12702	4084
HIP00773	TCRBV28-01	1531	225	1677	246
HIP00773	TCRBV29-01	7626	1566	8525	1755
HIP00773	TCRBV30-01	11786	2670	13267	3024
HIP00775	TCRBV01-01	122	327	151	428
HIP00775	TCRBV02-01	9514	759	12932	954
HIP00775	TCRBV04-01	4682	709	6838	1060
HIP00775	TCRBV04-02	6909	1011	11235	1482
HIP00775	TCRBV05-01	13956	1949	27217	2534
HIP00775	TCRBV05-03	210	539	397	2182
HIP00775	TCRBV05-04	5793	669	15223	922
HIP00775	TCRBV05-05	1904	279	3739	358
HIP00775	TCRBV05-06	4993	776	9342	1155
HIP00775	TCRBV05-07	18	82	20	108
HIP00775	TCRBV05-08	1277	179	1885	233
HIP00775	TCRBV06-01	6555	664	10630	943
HIP00775	TCRBV06-04	1114	1451	1560	2629
HIP00775	TCRBV06-05	7910	1036	11309	1435
HIP00775	TCRBV06-06	4441	342	8946	507
HIP00775	TCRBV06-07	73	292	83	353
HIP00775	TCRBV06-08	39	131	71	180
HIP00775	TCRBV06-09	45	121	80	146
HIP00775	TCRBV07-02	7916	821	10259	1103
HIP00775	TCRBV07-03	3807	1681	5043	3117
HIP00775	TCRBV07-04	35	224	38	261
HIP00775	TCRBV07-05	39	98	72	123
HIP00775	TCRBV07-06	2243	413	2943	508
HIP00775	TCRBV07-07	702	326	886	489
HIP00775	TCRBV07-08	3568	358	4622	473
HIP00775	TCRBV07-09	10289	1364	26522	1864
HIP00775	TCRBV09-01	9373	1597	12370	5856
HIP00775	TCRBV10-01	1192	1197	1500	1537
HIP00775	TCRBV10-02	1039	178	1479	216
HIP00775	TCRBV10-03	4710	815	6167	1227
HIP00775	TCRBV11-01	1002	122	1360	145
HIP00775	TCRBV11-02	5118	612	7093	778
HIP00775	TCRBV11-03	1662	907	6272	1251
HIP00775	TCRBV12-01	66	183	79	240
HIP00775	TCRBV12-02	137	383	173	494
HIP00775	TCRBV12-05	1169	596	1446	828
HIP00775	TCRBV13-01	1788	201	2277	243
HIP00775	TCRBV14-01	1990	922	5974	1200
HIP00775	TCRBV15-01	3955	624	5048	799
HIP00775	TCRBV18-01	5219	712	6713	896
HIP00775	TCRBV19-01	11528	1592	15883	2209
HIP00775	TCRBV20-01	1255	137	1766	190
HIP00775	TCRBV21-01	1104	3030	1765	4057
HIP00775	TCRBV23-01	434	1182	517	1513
HIP00775	TCRBV25-01	2538	693	8641	1048
HIP00775	TCRBV27-01	10487	2495	13019	3118
HIP00775	TCRBV28-01	18337	2462	38369	3228
HIP00775	TCRBV29-01	6846	1022	8837	1342
HIP00775	TCRBV30-01	4783	781	6107	957
HIP00777	TCRBV01-01	137	393	154	500
HIP00777	TCRBV02-01	9751	937	12310	1198
HIP00777	TCRBV04-01	5493	902	7392	1143
HIP00777	TCRBV04-02	4325	733	6734	951
HIP00777	TCRBV04-03	7677	1488	11182	1994
HIP00777	TCRBV05-01	12951	2446	15648	3057
HIP00777	TCRBV05-03	247	730	307	889
HIP00777	TCRBV05-04	6009	869	7859	1262
HIP00777	TCRBV05-05	2241	382	2950	556
HIP00777	TCRBV05-06	6016	1031	8425	1431
HIP00777	TCRBV05-07	53	111	62	135
HIP00777	TCRBV05-08	1442	289	1943	409
HIP00777	TCRBV06-01	8748	936	12037	1398
HIP00777	TCRBV06-04	2208	1680	3834	2212
HIP00777	TCRBV06-05	11384	1519	14954	1912
HIP00777	TCRBV06-06	4802	493	6207	827
HIP00777	TCRBV06-07	99	403	128	513
HIP00777	TCRBV06-08	60	174	69	221
HIP00777	TCRBV06-09	44	160	49	214
HIP00777	TCRBV07-02	12559	1340	15005	1693
HIP00777	TCRBV07-03	3744	2105	4552	2864
HIP00777	TCRBV07-04	65	419	89	529
HIP00777	TCRBV07-05	80	167	86	204
HIP00777	TCRBV07-06	3514	667	5044	832
HIP00777	TCRBV07-07	894	499	1106	643
HIP00777	TCRBV07-08	4345	461	5192	562
HIP00777	TCRBV07-09	10407	1684	13259	2171
HIP00777	TCRBV09-01	12077	2057	14561	2663
HIP00777	TCRBV10-01	630	1590	778	2095
HIP00777	TCRBV10-02	642	145	849	177
HIP00777	TCRBV10-03	5583	844	6546	1142
HIP00777	TCRBV11-01	1112	203	1351	270
HIP00777	TCRBV11-02	4898	849	6282	1146
HIP00777	TCRBV11-03	3533	1070	5360	1529
HIP00777	TCRBV12-01	105	200	123	256
HIP00777	TCRBV12-02	188	424	215	552
HIP00777	TCRBV12-05	1930	663	2333	920
HIP00777	TCRBV13-01	2604	290	3450	382
HIP00777	TCRBV14-01	2554	986	3581	1197
HIP00777	TCRBV15-01	3711	707	4439	854
HIP00777	TCRBV16-01	206	27	293	32
HIP00777	TCRBV18-01	6718	805	8495	1036
HIP00777	TCRBV19-01	11562	1879	14636	2453
HIP00777	TCRBV20-01	1246	230	1492	438
HIP00777	TCRBV21-01	1287	3304	1951	4154
HIP00777	TCRBV23-01	612	1423	754	1921
HIP00777	TCRBV25-01	2543	669	3437	1360
HIP00777	TCRBV27-01	7873	2144	10258	2949
HIP00777	TCRBV28-01	1522	169	1817	199
HIP00777	TCRBV29-01	5512	982	6712	1209
HIP00777	TCRBV30-01	6497	1286	7950	1705
HIP00805	TCRBV01-01	158	488	231	620
HIP00805	TCRBV02-01	12604	987	17772	1240
HIP00805	TCRBV04-01	8360	1130	11865	1944
HIP00805	TCRBV04-02	4368	668	6690	925
HIP00805	TCRBV05-01	23053	3316	29155	4186
HIP00805	TCRBV05-03	272	722	566	907
HIP00805	TCRBV05-04	7701	978	10578	1284
HIP00805	TCRBV05-05	2510	341	3238	485
HIP00805	TCRBV05-06	4980	942	7710	1219
HIP00805	TCRBV05-07	46	112	52	139
HIP00805	TCRBV05-08	1716	227	2270	303
HIP00805	TCRBV06-01	9320	1048	14308	1586
HIP00805	TCRBV06-04	2231	1912	5355	2617
HIP00805	TCRBV06-05	11825	1417	15876	2004
HIP00805	TCRBV06-06	4839	442	7174	674
HIP00805	TCRBV06-07	103	397	124	479
HIP00805	TCRBV06-08	45	175	67	232
HIP00805	TCRBV06-09	49	144	73	218
HIP00805	TCRBV07-02	6420	617	8269	832
HIP00805	TCRBV07-03	5670	2208	7195	3682
HIP00805	TCRBV07-04	58	399	67	501
HIP00805	TCRBV07-05	75	196	99	252
HIP00805	TCRBV07-06	3316	532	4188	654
HIP00805	TCRBV07-07	940	404	1182	543
HIP00805	TCRBV07-08	3853	447	4965	599
HIP00805	TCRBV07-09	13238	1813	17611	2382
HIP00805	TCRBV09-01	13623	2031	17635	2649
HIP00805	TCRBV10-01	1733	1607	2245	2127
HIP00805	TCRBV10-02	1268	233	1643	303
HIP00805	TCRBV10-03	4303	1018	5803	1341
HIP00805	TCRBV11-01	1031	197	1393	252
HIP00805	TCRBV11-02	6543	891	8774	1375
HIP00805	TCRBV11-03	2110	1097	2785	1453
HIP00805	TCRBV12-01	84	263	107	368
HIP00805	TCRBV12-02	192	540	314	722
HIP00805	TCRBV12-05	1568	795	1958	1093
HIP00805	TCRBV13-01	1418	217	1817	278
HIP00805	TCRBV14-01	2980	1207	3992	1664
HIP00805	TCRBV15-01	4175	678	5571	974
HIP00805	TCRBV16-01	215	27	346	33
HIP00805	TCRBV18-01	9215	890	11576	1151
HIP00805	TCRBV19-01	14963	1999	20053	2639
HIP00805	TCRBV20-01	1422	204	1847	265
HIP00805	TCRBV21-01	1551	4220	2112	5733
HIP00805	TCRBV23-01	522	1458	653	1995
HIP00805	TCRBV25-01	3068	837	4981	1240
HIP00805	TCRBV27-01	19142	4853	24668	6483
HIP00805	TCRBV28-01	23973	3065	31454	7460
HIP00805	TCRBV29-01	8844	1314	11237	1720
HIP00805	TCRBV30-01	10621	1540	13839	1960
HIP00813	TCRBV01-01	56	138	72	168
HIP00813	TCRBV02-01	2948	328	5517	507
HIP00813	TCRBV04-01	1959	341	8775	738
HIP00813	TCRBV04-02	1951	285	3283	473
HIP00813	TCRBV04-03	2831	507	6676	1077
HIP00813	TCRBV05-01	5546	920	8894	1895
HIP00813	TCRBV05-03	87	225	113	355
HIP00813	TCRBV05-04	2219	281	3092	388
HIP00813	TCRBV05-05	653	133	1050	255
HIP00813	TCRBV05-06	1917	311	3252	590
HIP00813	TCRBV05-07	7	54	21	98
HIP00813	TCRBV05-08	582	78	790	103
HIP00813	TCRBV06-01	2669	292	5994	536
HIP00813	TCRBV06-04	1212	638	6902	3876
HIP00813	TCRBV06-05	3865	540	9227	1017
HIP00813	TCRBV06-06	1449	161	2892	295
HIP00813	TCRBV06-07	41	121	55	250
HIP00813	TCRBV06-08	19	62	33	96
HIP00813	TCRBV06-09	16	50	27	79
HIP00813	TCRBV07-02	4809	546	6539	841
HIP00813	TCRBV07-03	1703	671	2308	932
HIP00813	TCRBV07-04	20	159	37	231
HIP00813	TCRBV07-05	25	72	42	83
HIP00813	TCRBV07-06	889	189	1501	459
HIP00813	TCRBV07-07	291	142	431	187
HIP00813	TCRBV07-08	1436	147	1979	196
HIP00813	TCRBV07-09	3675	606	5550	977
HIP00813	TCRBV09-01	4138	683	5297	1136
HIP00813	TCRBV10-01	195	596	354	1124
HIP00813	TCRBV10-02	197	28	314	45
HIP00813	TCRBV10-03	1905	306	3646	594
HIP00813	TCRBV11-01	466	65	625	159
HIP00813	TCRBV11-02	1540	246	1871	325
HIP00813	TCRBV11-03	574	280	705	367
HIP00813	TCRBV12-01	26	59	36	102
HIP00813	TCRBV12-02	65	154	122	292
HIP00813	TCRBV12-05	312	235	364	322
HIP00813	TCRBV13-01	623	98	939	160
HIP00813	TCRBV14-01	866	348	1679	549
HIP00813	TCRBV15-01	1473	238	1799	291
HIP00813	TCRBV18-01	1944	216	2258	248
HIP00813	TCRBV19-01	4031	614	5264	874
HIP00813	TCRBV20-01	473	61	555	74
HIP00813	TCRBV21-01	407	978	580	1543
HIP00813	TCRBV23-01	165	429	203	558
HIP00813	TCRBV25-01	906	240	1383	402
HIP00813	TCRBV27-01	3428	919	4892	1746
HIP00813	TCRBV28-01	5839	823	9196	1367
HIP00813	TCRBV29-01	2328	340	3455	454
HIP00813	TCRBV30-01	3053	478	4132	782
HIP00819	TCRBV01-01	74	204	99	250
HIP00819	TCRBV02-01	6315	551	8671	759
HIP00819	TCRBV04-01	3965	568	5786	801
HIP00819	TCRBV04-02	2779	375	4005	524
HIP00819	TCRBV05-01	11057	1645	14176	2263
HIP00819	TCRBV05-03	115	358	141	588
HIP00819	TCRBV05-04	3409	454	4316	610
HIP00819	TCRBV05-05	1401	197	2358	261
HIP00819	TCRBV05-06	2934	517	4738	794
HIP00819	TCRBV05-07	26	79	31	101
HIP00819	TCRBV05-08	1047	135	1306	185
HIP00819	TCRBV06-01	6355	756	10498	1108
HIP00819	TCRBV06-04	1161	822	2585	1106
HIP00819	TCRBV06-05	7275	873	10688	1285
HIP00819	TCRBV06-06	2720	277	3857	385
HIP00819	TCRBV06-07	48	205	56	295
HIP00819	TCRBV06-08	29	96	39	140
HIP00819	TCRBV06-09	31	84	44	143
HIP00819	TCRBV07-02	3241	395	4205	515
HIP00819	TCRBV07-03	1532	1035	2106	1362
HIP00819	TCRBV07-04	49	242	61	327
HIP00819	TCRBV07-05	43	123	144	155
HIP00819	TCRBV07-06	1914	352	2420	480
HIP00819	TCRBV07-07	722	252	915	322
HIP00819	TCRBV07-08	2448	279	3437	344
HIP00819	TCRBV07-09	7978	1263	10792	1931
HIP00819	TCRBV09-01	6733	1114	8448	1391
HIP00819	TCRBV10-01	1266	741	1663	1034
HIP00819	TCRBV10-02	1058	186	1657	226
HIP00819	TCRBV10-03	2755	492	3623	669
HIP00819	TCRBV11-01	353	98	425	133
HIP00819	TCRBV11-02	3395	476	4439	582
HIP00819	TCRBV11-03	1082	610	1338	798
HIP00819	TCRBV12-01	59	128	82	158
HIP00819	TCRBV12-02	101	289	122	381
HIP00819	TCRBV12-05	1130	360	1408	461
HIP00819	TCRBV13-01	1638	186	2587	246
HIP00819	TCRBV14-01	1670	654	2170	853
HIP00819	TCRBV15-01	1895	339	2465	436
HIP00819	TCRBV18-01	5320	487	6616	631
HIP00819	TCRBV19-01	8392	1133	10962	1631
HIP00819	TCRBV20-01	641	103	779	150
HIP00819	TCRBV21-01	740	1900	955	2513
HIP00819	TCRBV23-01	284	693	694	901
HIP00819	TCRBV25-01	1361	372	1680	551
HIP00819	TCRBV27-01	4730	1284	5952	1783
HIP00819	TCRBV28-01	1959	231	2541	306
HIP00819	TCRBV29-01	3065	529	3909	788
HIP00819	TCRBV30-01	3298	597	4123	817
HIP00822	TCRBV01-01	64	196	81	238
HIP00822	TCRBV02-01	4428	437	5625	496
HIP00822	TCRBV04-01	2224	430	2967	557
HIP00822	TCRBV04-02	1634	292	2118	349
HIP00822	TCRBV04-03	1540	361	2103	480
HIP00822	TCRBV05-01	9383	1464	11181	1761
HIP00822	TCRBV05-03	124	366	149	437
HIP00822	TCRBV05-04	3000	405	3873	499
HIP00822	TCRBV05-05	1032	174	1480	213
HIP00822	TCRBV05-06	2032	376	2464	529
HIP00822	TCRBV05-07	11	64	13	77
HIP00822	TCRBV05-08	833	142	1032	187
HIP00822	TCRBV06-01	4087	527	6051	668
HIP00822	TCRBV06-04	1028	919	1855	1617
HIP00822	TCRBV06-05	4007	633	5408	791
HIP00822	TCRBV06-06	1868	213	2622	319
HIP00822	TCRBV06-07	45	188	53	231
HIP00822	TCRBV06-08	27	102	33	124
HIP00822	TCRBV06-09	19	68	22	77
HIP00822	TCRBV07-02	4128	504	4984	610
HIP00822	TCRBV07-03	2150	1156	2539	1412
HIP00822	TCRBV07-04	26	168	30	201
HIP00822	TCRBV07-05	38	71	43	83
HIP00822	TCRBV07-06	1277	270	1578	341
HIP00822	TCRBV07-07	506	209	615	261
HIP00822	TCRBV07-08	1848	245	2230	287
HIP00822	TCRBV07-09	5888	1092	7409	1327
HIP00822	TCRBV09-01	5675	1000	6831	1233
HIP00822	TCRBV10-01	608	724	726	856
HIP00822	TCRBV10-02	502	79	585	94
HIP00822	TCRBV10-03	2559	503	3149	614
HIP00822	TCRBV11-01	523	91	622	115
HIP00822	TCRBV11-02	2548	455	3111	559
HIP00822	TCRBV11-03	1124	649	1396	865
HIP00822	TCRBV12-01	38	102	47	140
HIP00822	TCRBV12-02	98	242	133	274
HIP00822	TCRBV12-05	368	360	452	444
HIP00822	TCRBV13-01	767	145	950	195
HIP00822	TCRBV14-01	1550	606	1872	720
HIP00822	TCRBV15-01	2196	404	2692	479
HIP00822	TCRBV18-01	3906	497	4715	676
HIP00822	TCRBV19-01	6762	1240	8417	1599
HIP00822	TCRBV20-01	703	124	856	145
HIP00822	TCRBV21-01	861	2201	1019	2708
HIP00822	TCRBV23-01	298	810	368	1483
HIP00822	TCRBV25-01	1182	427	1597	557
HIP00822	TCRBV27-01	5077	1650	6382	2015
HIP00822	TCRBV28-01	10371	1646	12745	1991
HIP00822	TCRBV29-01	3452	645	4271	789
HIP00822	TCRBV30-01	3953	858	4684	1040
HIP00825	TCRBV01-01	221	610	284	850
HIP00825	TCRBV02-01	11455	1220	14587	1643
HIP00825	TCRBV04-01	7624	1209	9340	1468
HIP00825	TCRBV04-02	4334	619	5652	736
HIP00825	TCRBV05-01	18114	3608	21591	4314
HIP00825	TCRBV05-03	328	866	382	1041
HIP00825	TCRBV05-04	7009	1178	8509	1535
HIP00825	TCRBV05-05	1690	425	2053	502
HIP00825	TCRBV05-06	5393	1189	6661	1490
HIP00825	TCRBV05-07	33	143	39	167
HIP00825	TCRBV05-08	1814	291	2099	379
HIP00825	TCRBV06-01	10938	1459	13771	1782
HIP00825	TCRBV06-04	2103	2049	3924	2458
HIP00825	TCRBV06-05	11957	1683	15810	2037
HIP00825	TCRBV06-06	4712	560	5880	686
HIP00825	TCRBV06-07	139	488	162	613
HIP00825	TCRBV06-08	60	229	71	268
HIP00825	TCRBV06-09	74	170	81	194
HIP00825	TCRBV07-02	6818	855	8080	995
HIP00825	TCRBV07-03	5911	2608	6924	3682
HIP00825	TCRBV07-04	73	465	83	557
HIP00825	TCRBV07-05	70	196	79	255
HIP00825	TCRBV07-06	2877	677	3758	784
HIP00825	TCRBV07-07	952	490	1109	584
HIP00825	TCRBV07-08	4311	601	5168	721
HIP00825	TCRBV07-09	12547	2197	14984	2789
HIP00825	TCRBV09-01	12671	2610	15029	3514
HIP00825	TCRBV10-01	2434	1736	2776	2108
HIP00825	TCRBV10-02	2459	495	2903	633
HIP00825	TCRBV10-03	5724	1163	6827	1439
HIP00825	TCRBV11-01	1186	211	1417	240
HIP00825	TCRBV11-02	7445	1232	8853	1641
HIP00825	TCRBV11-03	2082	1236	2513	1496
HIP00825	TCRBV12-01	101	293	118	390
HIP00825	TCRBV12-02	250	678	292	906
HIP00825	TCRBV12-05	963	891	1145	1042
HIP00825	TCRBV13-01	2478	316	2884	377
HIP00825	TCRBV14-01	2767	1369	3261	1624
HIP00825	TCRBV15-01	4883	978	5777	1155
HIP00825	TCRBV16-01	166	27	193	34
HIP00825	TCRBV18-01	7135	1084	8313	1378
HIP00825	TCRBV19-01	14566	2552	21854	4848
HIP00825	TCRBV20-01	2080	248	2490	308
HIP00825	TCRBV21-01	1736	4550	2214	5568
HIP00825	TCRBV23-01	624	1781	748	2097
HIP00825	TCRBV25-01	2998	902	3952	1119
HIP00825	TCRBV27-01	18563	5688	21561	6826
HIP00825	TCRBV28-01	22742	3403	26992	4056
HIP00825	TCRBV29-01	8353	1575	9657	1922
HIP00825	TCRBV30-01	12067	2143	14766	2828
HIP00826	TCRBV01-01	102	315	147	535
HIP00826	TCRBV02-01	7763	724	16582	1065
HIP00826	TCRBV04-01	4701	732	13557	1640
HIP00826	TCRBV04-02	2165	324	3904	656
HIP00826	TCRBV05-01	12650	2074	20016	3976
HIP00826	TCRBV05-03	166	468	251	1113
HIP00826	TCRBV05-04	3975	532	7998	1109
HIP00826	TCRBV05-05	987	186	1882	320
HIP00826	TCRBV05-06	3390	704	6442	1302
HIP00826	TCRBV05-07	24	68	30	109
HIP00826	TCRBV05-08	889	180	1842	460
HIP00826	TCRBV06-01	6838	796	13524	1609
HIP00826	TCRBV06-04	1011	1176	3002	2143
HIP00826	TCRBV06-05	5676	865	9799	2026
HIP00826	TCRBV06-06	2768	288	6313	595
HIP00826	TCRBV06-07	49	245	71	467
HIP00826	TCRBV06-08	26	110	44	213
HIP00826	TCRBV06-09	24	102	46	265
HIP00826	TCRBV07-02	3503	448	5647	869
HIP00826	TCRBV07-03	2971	1337	6119	2493
HIP00826	TCRBV07-04	23	191	32	336
HIP00826	TCRBV07-05	46	78	71	107
HIP00826	TCRBV07-06	1722	329	3781	482
HIP00826	TCRBV07-07	749	310	1362	1659
HIP00826	TCRBV07-08	2845	306	5976	455
HIP00826	TCRBV07-09	7416	1209	20804	2716
HIP00826	TCRBV09-01	6802	1258	12225	3953
HIP00826	TCRBV10-01	1097	913	2077	1434
HIP00826	TCRBV10-02	1076	235	2093	320
HIP00826	TCRBV10-03	3402	652	12652	1155
HIP00826	TCRBV11-01	580	114	959	284
HIP00826	TCRBV11-02	3304	524	5893	775
HIP00826	TCRBV11-03	979	523	1499	932
HIP00826	TCRBV12-01	32	120	44	223
HIP00826	TCRBV12-02	100	346	162	510
HIP00826	TCRBV12-05	825	423	1223	625
HIP00826	TCRBV13-01	1068	157	1674	237
HIP00826	TCRBV14-01	1477	645	3468	1258
HIP00826	TCRBV15-01	2444	469	3646	1950
HIP00826	TCRBV18-01	3919	550	8109	1026
HIP00826	TCRBV19-01	8981	1258	24076	5752
HIP00826	TCRBV20-01	672	121	1555	256
HIP00826	TCRBV21-01	874	2286	1533	4492
HIP00826	TCRBV23-01	355	876	547	1587
HIP00826	TCRBV25-01	1581	435	3411	1390
HIP00826	TCRBV27-01	6606	2120	10698	4762
HIP00826	TCRBV28-01	10400	1629	18909	2752
HIP00826	TCRBV29-01	5126	808	8917	1792
HIP00826	TCRBV30-01	5834	852	8436	1293
HIP00832	TCRBV01-01	133	282	184	392
HIP00832	TCRBV02-01	7440	615	10964	928
HIP00832	TCRBV04-01	4634	611	7152	974
HIP00832	TCRBV04-02	3226	403	4707	563
HIP00832	TCRBV04-03	6065	1123	9656	1800
HIP00832	TCRBV05-01	12551	1850	16522	2592
HIP00832	TCRBV05-03	175	504	233	656
HIP00832	TCRBV05-04	5124	656	7549	1052
HIP00832	TCRBV05-05	1475	213	2181	317
HIP00832	TCRBV05-06	3839	682	5469	966
HIP00832	TCRBV05-07	21	91	25	115
HIP00832	TCRBV05-08	1077	168	1494	239
HIP00832	TCRBV06-01	4996	637	7334	2114
HIP00832	TCRBV06-04	1299	1532	2823	2197
HIP00832	TCRBV06-05	6778	1030	9508	1497
HIP00832	TCRBV06-06	3263	302	4791	467
HIP00832	TCRBV06-07	61	295	75	448
HIP00832	TCRBV06-08	42	143	51	201
HIP00832	TCRBV06-09	32	97	34	125
HIP00832	TCRBV07-02	9768	999	13152	1413
HIP00832	TCRBV07-03	3209	1608	4413	2222
HIP00832	TCRBV07-04	51	295	69	413
HIP00832	TCRBV07-05	62	104	97	151
HIP00832	TCRBV07-06	1886	333	2723	440
HIP00832	TCRBV07-07	636	311	892	445
HIP00832	TCRBV07-08	2932	315	4523	437
HIP00832	TCRBV07-09	7998	1208	11477	1732
HIP00832	TCRBV09-01	7892	1420	10242	2069
HIP00832	TCRBV10-01	1155	1132	1748	1627
HIP00832	TCRBV10-02	377	78	557	106
HIP00832	TCRBV10-03	3716	671	5280	978
HIP00832	TCRBV11-01	742	110	1018	157
HIP00832	TCRBV11-02	4462	668	6712	939
HIP00832	TCRBV11-03	1469	851	2248	1446
HIP00832	TCRBV12-01	60	185	80	264
HIP00832	TCRBV12-02	130	389	196	552
HIP00832	TCRBV12-05	527	575	710	824
HIP00832	TCRBV13-01	1519	168	1900	216
HIP00832	TCRBV14-01	1558	834	2356	1164
HIP00832	TCRBV15-01	3058	502	4105	640
HIP00832	TCRBV18-01	4699	579	6963	806
HIP00832	TCRBV19-01	9326	1506	12994	2229
HIP00832	TCRBV20-01	1257	153	1826	215
HIP00832	TCRBV21-01	1094	2941	1622	4319
HIP00832	TCRBV23-01	387	1044	495	1459
HIP00832	TCRBV25-01	1637	563	3013	845
HIP00832	TCRBV27-01	8943	2949	12239	4247
HIP00832	TCRBV28-01	16159	2319	21389	3271
HIP00832	TCRBV29-01	5472	862	7307	1226
HIP00832	TCRBV30-01	5234	1087	6825	1491
HIP00838	TCRBV01-01	263	679	303	905
HIP00838	TCRBV02-01	13225	1548	16814	2054
HIP00838	TCRBV03-01	9	25	9	30
HIP00838	TCRBV03-02	4	32	6	41
HIP00838	TCRBV04-01	9141	1400	12144	1817
HIP00838	TCRBV04-02	5339	878	7270	1160
HIP00838	TCRBV04-03	4045	1074	5710	1426
HIP00838	TCRBV05-01	17577	3950	21669	4916
HIP00838	TCRBV05-03	410	1067	642	1407
HIP00838	TCRBV05-04	8152	1356	10484	1961
HIP00838	TCRBV05-05	2660	575	3295	727
HIP00838	TCRBV05-06	6316	1285	8594	1609
HIP00838	TCRBV05-07	51	167	66	218
HIP00838	TCRBV05-08	933	182	1138	249
HIP00838	TCRBV06-01	12546	1715	17666	2194
HIP00838	TCRBV06-04	4289	2693	8566	3388
HIP00838	TCRBV06-05	12754	1988	17053	2572
HIP00838	TCRBV06-06	4842	574	6329	882
HIP00838	TCRBV06-07	188	564	336	716
HIP00838	TCRBV06-08	86	318	128	423
HIP00838	TCRBV06-09	52	152	69	227
HIP00838	TCRBV07-02	9789	1581	12167	1994
HIP00838	TCRBV07-03	5495	3048	6922	3845
HIP00838	TCRBV07-04	94	467	116	585
HIP00838	TCRBV07-05	126	315	153	394
HIP00838	TCRBV07-06	3861	978	4715	1207
HIP00838	TCRBV07-07	1197	715	1433	878
HIP00838	TCRBV07-08	2546	373	3548	511
HIP00838	TCRBV07-09	14840	2577	18774	3210
HIP00838	TCRBV09-01	13064	2820	16401	3588
HIP00838	TCRBV10-01	1738	2071	2223	2664
HIP00838	TCRBV10-02	1488	318	1801	395
HIP00838	TCRBV10-03	3581	1240	4418	1510
HIP00838	TCRBV11-01	1304	266	1624	358
HIP00838	TCRBV11-02	7145	1246	8981	1631
HIP00838	TCRBV11-03	4299	1337	5780	1789
HIP00838	TCRBV12-01	133	337	184	422
HIP00838	TCRBV12-02	286	774	391	1306
HIP00838	TCRBV12-05	1681	939	2030	1206
HIP00838	TCRBV13-01	2524	368	3085	461
HIP00838	TCRBV14-01	3105	1752	3830	2246
HIP00838	TCRBV15-01	4204	850	5360	1113
HIP00838	TCRBV16-01	218	36	267	44
HIP00838	TCRBV18-01	6425	1036	7697	1288
HIP00838	TCRBV19-01	15243	2581	19088	3407
HIP00838	TCRBV20-01	1362	345	1890	466
HIP00838	TCRBV21-01	1855	4823	2529	6310
HIP00838	TCRBV23-01	717	1785	879	2242
HIP00838	TCRBV25-01	2361	870	3086	1215
HIP00838	TCRBV27-01	9589	3060	11299	3919
HIP00838	TCRBV28-01	11683	1601	14664	2043
HIP00838	TCRBV29-01	6926	1200	9295	1486
HIP00838	TCRBV30-01	11336	1851	15068	2394
HIP00851	TCRBV01-01	193	731	239	1241
HIP00851	TCRBV02-01	12088	1330	18253	2173
HIP00851	TCRBV04-01	8163	1402	12773	2075
HIP00851	TCRBV04-02	3425	553	5627	728
HIP00851	TCRBV05-01	20149	4062	28356	5891
HIP00851	TCRBV05-03	243	680	318	1112
HIP00851	TCRBV05-04	8304	1112	11609	1701
HIP00851	TCRBV05-05	2675	451	3908	592
HIP00851	TCRBV05-06	5653	1200	8235	1822
HIP00851	TCRBV05-07	35	141	46	181
HIP00851	TCRBV05-08	1767	271	2370	419
HIP00851	TCRBV06-01	12625	1548	25271	2253
HIP00851	TCRBV06-04	3305	2453	7351	3328
HIP00851	TCRBV06-05	12087	1865	17848	3172
HIP00851	TCRBV06-06	4741	563	7234	1148
HIP00851	TCRBV06-07	121	389	168	518
HIP00851	TCRBV06-08	61	202	97	312
HIP00851	TCRBV06-09	83	197	124	263
HIP00851	TCRBV07-02	7389	976	9973	1248
HIP00851	TCRBV07-03	704	2300	941	3143
HIP00851	TCRBV07-04	103	492	139	656
HIP00851	TCRBV07-05	85	227	120	362
HIP00851	TCRBV07-06	3374	626	5036	821
HIP00851	TCRBV07-07	1040	490	1410	644
HIP00851	TCRBV07-08	2398	514	3300	676
HIP00851	TCRBV07-09	16330	2478	23384	3395
HIP00851	TCRBV09-01	6250	1341	8106	1893
HIP00851	TCRBV10-01	2712	1752	9455	2612
HIP00851	TCRBV10-02	2492	516	3388	656
HIP00851	TCRBV10-03	3723	1189	5264	1629
HIP00851	TCRBV11-01	802	167	1272	224
HIP00851	TCRBV11-02	8858	1345	12064	1837
HIP00851	TCRBV11-03	1933	1311	2599	1711
HIP00851	TCRBV12-01	118	297	148	438
HIP00851	TCRBV12-02	271	814	345	1083
HIP00851	TCRBV12-05	901	827	1240	1116
HIP00851	TCRBV13-01	2480	312	4050	415
HIP00851	TCRBV14-01	3322	1507	4501	2049
HIP00851	TCRBV15-01	4546	843	6848	1123
HIP00851	TCRBV16-01	276	39	361	54
HIP00851	TCRBV18-01	6442	920	8383	1255
HIP00851	TCRBV19-01	17639	2484	23141	3402
HIP00851	TCRBV20-01	1697	283	2510	363
HIP00851	TCRBV21-01	1839	5053	2455	7029
HIP00851	TCRBV23-01	634	1805	875	2374
HIP00851	TCRBV25-01	3110	1127	4036	1520
HIP00851	TCRBV27-01	18208	4013	23849	5637
HIP00851	TCRBV28-01	25778	3667	35709	4865
HIP00851	TCRBV29-01	6535	1106	8673	1486
HIP00851	TCRBV30-01	315	986	596	1421
HIP00869	TCRBV01-01	196	518	263	675
HIP00869	TCRBV02-01	14222	1277	20483	2878
HIP00869	TCRBV04-01	5942	1052	9815	1423
HIP00869	TCRBV04-02	3798	666	5805	908
HIP00869	TCRBV04-03	3195	791	6216	1873
HIP00869	TCRBV05-01	19425	2812	26109	3777
HIP00869	TCRBV05-03	270	825	362	1458
HIP00869	TCRBV05-04	6562	919	12004	1343
HIP00869	TCRBV05-05	2205	378	3089	505
HIP00869	TCRBV05-06	5354	1071	7207	1623
HIP00869	TCRBV05-07	24	129	31	195
HIP00869	TCRBV05-08	1436	290	1987	468
HIP00869	TCRBV06-01	9144	1169	14483	1899
HIP00869	TCRBV06-04	1488	1914	3662	2796
HIP00869	TCRBV06-05	9775	1493	13062	2072
HIP00869	TCRBV06-06	4867	499	7086	822
HIP00869	TCRBV06-07	120	391	186	602
HIP00869	TCRBV06-08	44	201	68	277
HIP00869	TCRBV06-09	52	145	70	265
HIP00869	TCRBV07-02	8886	1128	12266	1676
HIP00869	TCRBV07-03	4592	2368	6188	3600
HIP00869	TCRBV07-04	59	402	89	610
HIP00869	TCRBV07-05	69	166	89	238
HIP00869	TCRBV07-06	3920	678	5611	958
HIP00869	TCRBV07-07	989	522	1263	677
HIP00869	TCRBV07-08	5022	614	6971	813
HIP00869	TCRBV07-09	14999	2517	22097	3485
HIP00869	TCRBV09-01	12886	2132	16826	2839
HIP00869	TCRBV10-01	634	1853	849	2619
HIP00869	TCRBV10-02	736	151	1074	244
HIP00869	TCRBV10-03	4823	948	7152	1350
HIP00869	TCRBV11-01	1271	221	1893	355
HIP00869	TCRBV11-02	5564	895	8389	1151
HIP00869	TCRBV11-03	4252	1248	5795	1892
HIP00869	TCRBV12-01	93	265	153	370
HIP00869	TCRBV12-02	194	563	287	781
HIP00869	TCRBV12-05	1949	733	2640	1013
HIP00869	TCRBV13-01	2032	272	3025	409
HIP00869	TCRBV14-01	2394	1221	3573	1732
HIP00869	TCRBV15-01	4097	765	6166	1050
HIP00869	TCRBV16-01	185	33	256	62
HIP00869	TCRBV18-01	6824	972	9453	1362
HIP00869	TCRBV19-01	13282	2218	18837	3222
HIP00869	TCRBV20-01	1310	241	2064	300
HIP00869	TCRBV21-01	1635	4169	2345	7570
HIP00869	TCRBV23-01	620	1510	869	2121
HIP00869	TCRBV25-01	2477	801	3815	1185
HIP00869	TCRBV27-01	12343	3817	17193	5494
HIP00869	TCRBV28-01	12116	1833	16973	2819
HIP00869	TCRBV29-01	7356	1224	9858	1629
HIP00869	TCRBV30-01	8906	1635	12031	2147
HIP00898	TCRBV01-01	210	586	279	770
HIP00898	TCRBV02-01	11717	1218	17595	1687
HIP00898	TCRBV04-01	10102	1335	13966	1766
HIP00898	TCRBV04-02	2029	307	3125	464
HIP00898	TCRBV04-03	4014	937	7548	1286
HIP00898	TCRBV05-01	18026	3517	24244	4658
HIP00898	TCRBV05-03	342	869	464	1402
HIP00898	TCRBV05-04	6246	1068	9249	1412
HIP00898	TCRBV05-05	1509	357	2305	906
HIP00898	TCRBV05-06	5430	1370	8413	1896
HIP00898	TCRBV05-07	60	184	76	249
HIP00898	TCRBV05-08	422	152	596	181
HIP00898	TCRBV06-01	8701	1248	15131	1836
HIP00898	TCRBV06-04	1836	2031	3005	3366
HIP00898	TCRBV06-05	10941	1851	20866	2630
HIP00898	TCRBV06-06	3887	573	9128	1300
HIP00898	TCRBV06-07	170	481	245	660
HIP00898	TCRBV06-08	64	222	94	315
HIP00898	TCRBV06-09	37	106	119	539
HIP00898	TCRBV07-02	8069	1269	10441	2109
HIP00898	TCRBV07-03	3845	2336	5036	3380
HIP00898	TCRBV07-04	68	397	104	803
HIP00898	TCRBV07-05	106	225	146	290
HIP00898	TCRBV07-06	3420	716	4806	944
HIP00898	TCRBV07-07	1092	534	1623	705
HIP00898	TCRBV07-08	1787	270	2326	353
HIP00898	TCRBV07-09	11348	1882	15624	4689
HIP00898	TCRBV09-01	9553	2043	12203	2580
HIP00898	TCRBV10-01	1582	1864	2235	2734
HIP00898	TCRBV10-02	1262	253	1950	381
HIP00898	TCRBV10-03	5141	1046	7445	1512
HIP00898	TCRBV11-01	906	202	1165	253
HIP00898	TCRBV11-02	5106	976	6722	1384
HIP00898	TCRBV11-03	1395	1037	1914	1342
HIP00898	TCRBV12-01	73	242	91	339
HIP00898	TCRBV12-02	215	575	275	755
HIP00898	TCRBV12-05	1349	751	1815	970
HIP00898	TCRBV13-01	2014	290	2585	402
HIP00898	TCRBV14-01	2024	1163	2634	1503
HIP00898	TCRBV15-01	2986	711	6595	889
HIP00898	TCRBV16-01	161	37	202	54
HIP00898	TCRBV18-01	4942	878	6438	3282
HIP00898	TCRBV19-01	9913	1887	13763	2746
HIP00898	TCRBV20-01	1005	281	1352	343
HIP00898	TCRBV21-01	1135	2929	2169	4031
HIP00898	TCRBV23-01	618	1348	802	1776
HIP00898	TCRBV25-01	3087	843	6868	1074
HIP00898	TCRBV27-01	10187	2548	14090	4004
HIP00898	TCRBV28-01	14065	2206	18079	3194
HIP00898	TCRBV29-01	7453	1282	9772	1616
HIP00898	TCRBV30-01	8909	1590	11734	2210
HIP00904	TCRBV01-01	107	326	131	422
HIP00904	TCRBV02-01	6584	718	8544	899
HIP00904	TCRBV04-01	4221	663	6003	881
HIP00904	TCRBV04-02	2049	444	2758	543
HIP00904	TCRBV04-03	2076	577	2901	877
HIP00904	TCRBV05-01	11913	2081	15431	2585
HIP00904	TCRBV05-03	171	437	216	859
HIP00904	TCRBV05-04	4705	630	6155	813
HIP00904	TCRBV05-05	1556	285	2242	343
HIP00904	TCRBV05-06	3022	672	4378	859
HIP00904	TCRBV05-07	28	87	34	106
HIP00904	TCRBV05-08	1104	192	1591	261
HIP00904	TCRBV06-01	5318	710	6976	1370
HIP00904	TCRBV06-04	1420	1452	2175	1921
HIP00904	TCRBV06-05	5931	1047	7596	1343
HIP00904	TCRBV06-06	2737	358	4417	477
HIP00904	TCRBV06-07	75	274	92	352
HIP00904	TCRBV06-08	28	155	44	215
HIP00904	TCRBV06-09	27	105	30	136
HIP00904	TCRBV07-02	6902	821	8772	1029
HIP00904	TCRBV07-03	2155	1630	2672	2080
HIP00904	TCRBV07-04	58	297	92	352
HIP00904	TCRBV07-05	63	177	75	220
HIP00904	TCRBV07-06	1883	422	2276	576
HIP00904	TCRBV07-07	711	322	837	396
HIP00904	TCRBV07-08	2502	351	3276	417
HIP00904	TCRBV07-09	8936	1585	11515	2141
HIP00904	TCRBV09-01	5777	1194	7072	1472
HIP00904	TCRBV10-01	971	1154	1241	1424
HIP00904	TCRBV10-02	773	197	1071	285
HIP00904	TCRBV10-03	3364	744	4839	1009
HIP00904	TCRBV11-01	596	119	783	164
HIP00904	TCRBV11-02	4261	708	5541	912
HIP00904	TCRBV11-03	1454	755	2470	1027
HIP00904	TCRBV12-01	75	179	89	234
HIP00904	TCRBV12-02	138	434	152	536
HIP00904	TCRBV12-05	930	553	1167	805
HIP00904	TCRBV13-01	922	180	1860	219
HIP00904	TCRBV14-01	1871	966	2414	1455
HIP00904	TCRBV15-01	2309	555	2863	680
HIP00904	TCRBV18-01	4725	644	5708	869
HIP00904	TCRBV19-01	9928	1661	12543	2190
HIP00904	TCRBV20-01	870	183	1097	546
HIP00904	TCRBV21-01	1201	3330	1874	4121
HIP00904	TCRBV23-01	468	1165	592	1464
HIP00904	TCRBV25-01	1926	635	2690	844
HIP00904	TCRBV27-01	6881	2381	8671	3605
HIP00904	TCRBV28-01	8754	1391	11380	1744
HIP00904	TCRBV29-01	4957	977	6209	1431
HIP00904	TCRBV30-01	3612	905	4564	1157
HIP00924	TCRBV01-01	140	395	176	485
HIP00924	TCRBV02-01	8712	883	13030	1147
HIP00924	TCRBV04-01	4442	820	6449	1359
HIP00924	TCRBV04-02	1992	270	2862	357
HIP00924	TCRBV05-01	13570	2288	16681	2985
HIP00924	TCRBV05-03	172	459	218	667
HIP00924	TCRBV05-04	4901	665	6665	935
HIP00924	TCRBV05-05	1645	300	2056	398
HIP00924	TCRBV05-06	4022	774	6891	1495
HIP00924	TCRBV05-07	45	88	87	119
HIP00924	TCRBV05-08	1228	196	1583	357
HIP00924	TCRBV06-01	7222	950	10713	1429
HIP00924	TCRBV06-04	1982	1344	3451	1767
HIP00924	TCRBV06-05	8594	1274	11557	2259
HIP00924	TCRBV06-06	2909	349	3900	483
HIP00924	TCRBV06-07	87	294	225	406
HIP00924	TCRBV06-08	43	139	54	175
HIP00924	TCRBV06-09	47	118	70	390
HIP00924	TCRBV07-02	3461	481	4304	589
HIP00924	TCRBV07-03	1927	1454	2480	1858
HIP00924	TCRBV07-04	52	300	65	384
HIP00924	TCRBV07-05	63	151	85	245
HIP00924	TCRBV07-06	2013	403	2736	493
HIP00924	TCRBV07-07	686	319	802	433
HIP00924	TCRBV07-08	2804	313	3702	541
HIP00924	TCRBV07-09	10391	1729	15364	2193
HIP00924	TCRBV09-01	6475	1162	7932	1403
HIP00924	TCRBV10-01	1526	981	1881	1284
HIP00924	TCRBV10-02	1331	248	1686	309
HIP00924	TCRBV10-03	3698	670	4687	1006
HIP00924	TCRBV11-01	604	99	778	132
HIP00924	TCRBV11-02	4096	776	5158	976
HIP00924	TCRBV11-03	2798	816	3637	1028
HIP00924	TCRBV12-01	63	182	68	231
HIP00924	TCRBV12-02	164	387	205	489
HIP00924	TCRBV12-05	1099	531	1295	733
HIP00924	TCRBV13-01	1605	234	2111	293
HIP00924	TCRBV14-01	1487	731	2487	1054
HIP00924	TCRBV15-01	2244	447	3028	572
HIP00924	TCRBV18-01	5251	668	6214	878
HIP00924	TCRBV19-01	9865	1378	12606	1782
HIP00924	TCRBV20-01	619	182	831	236
HIP00924	TCRBV21-01	1067	2669	1563	3520
HIP00924	TCRBV23-01	346	1011	458	1290
HIP00924	TCRBV25-01	1647	586	2540	1079
HIP00924	TCRBV27-01	5081	1645	6681	2391
HIP00924	TCRBV28-01	1227	134	1505	171
HIP00924	TCRBV29-01	3397	690	4268	899
HIP00924	TCRBV30-01	4975	936	5973	1130
HIP00926	TCRBV01-01	152	414	184	517
HIP00926	TCRBV02-01	10066	1015	12569	1378
HIP00926	TCRBV03-02	8	28	9	42
HIP00926	TCRBV04-01	6507	950	8852	1260
HIP00926	TCRBV04-02	3574	461	5229	717
HIP00926	TCRBV04-03	10445	1865	15247	2687
HIP00926	TCRBV05-01	15837	2794	19190	3709
HIP00926	TCRBV05-03	319	858	388	1245
HIP00926	TCRBV05-04	7762	991	11236	1334
HIP00926	TCRBV05-05	2619	435	3265	565
HIP00926	TCRBV05-06	6277	1053	7995	1361
HIP00926	TCRBV05-07	48	123	54	153
HIP00926	TCRBV05-08	1907	324	2373	501
HIP00926	TCRBV06-01	8096	933	11816	1226
HIP00926	TCRBV06-04	2154	1933	5521	2690
HIP00926	TCRBV06-05	10349	1628	13665	2154
HIP00926	TCRBV06-06	5023	543	6809	792
HIP00926	TCRBV06-07	109	409	144	511
HIP00926	TCRBV06-08	59	205	72	296
HIP00926	TCRBV06-09	74	226	84	288
HIP00926	TCRBV07-02	14404	1589	17818	2126
HIP00926	TCRBV07-03	3672	2503	4510	3505
HIP00926	TCRBV07-04	57	448	71	541
HIP00926	TCRBV07-05	78	190	100	242
HIP00926	TCRBV07-06	4034	848	4957	1040
HIP00926	TCRBV07-07	1457	616	1797	750
HIP00926	TCRBV07-08	5369	647	6678	807
HIP00926	TCRBV07-09	13904	2255	17268	3003
HIP00926	TCRBV09-01	14431	2373	17966	3000
HIP00926	TCRBV10-01	1526	1808	1948	2259
HIP00926	TCRBV10-02	1483	310	2054	373
HIP00926	TCRBV10-03	5999	1066	8234	1938
HIP00926	TCRBV11-01	949	220	1219	259
HIP00926	TCRBV11-02	7557	1150	9640	1581
HIP00926	TCRBV11-03	2569	1358	3113	1854
HIP00926	TCRBV12-01	104	296	125	354
HIP00926	TCRBV12-02	233	633	316	786
HIP00926	TCRBV12-05	1854	884	2242	1138
HIP00926	TCRBV13-01	2847	388	3449	491
HIP00926	TCRBV14-01	3201	1381	4119	1716
HIP00926	TCRBV15-01	5393	916	6962	1132
HIP00926	TCRBV16-01	225	34	288	42
HIP00926	TCRBV18-01	7745	1108	9337	1428
HIP00926	TCRBV19-01	15820	2275	21185	3057
HIP00926	TCRBV20-01	1611	223	2030	306
HIP00926	TCRBV21-01	1731	4461	2228	5732
HIP00926	TCRBV23-01	674	1715	1031	2205
HIP00926	TCRBV25-01	3064	850	5035	1300
HIP00926	TCRBV27-01	11599	3195	14010	3982
HIP00926	TCRBV28-01	12590	1836	15875	2569
HIP00926	TCRBV29-01	8107	1412	9932	1813
HIP00926	TCRBV30-01	5214	1214	6373	1640
HIP00934	TCRBV01-01	137	405	169	536
HIP00934	TCRBV02-01	8871	795	18039	1428
HIP00934	TCRBV03-02	5	30	7	44
HIP00934	TCRBV04-01	5549	715	9783	1261
HIP00934	TCRBV04-02	607	77	978	121
HIP00934	TCRBV04-03	5790	1331	20900	3075
HIP00934	TCRBV05-01	13025	2076	22079	3742
HIP00934	TCRBV05-03	214	538	277	801
HIP00934	TCRBV05-04	5927	776	8768	1115
HIP00934	TCRBV05-05	1542	257	3926	496
HIP00934	TCRBV05-06	4962	892	9721	1614
HIP00934	TCRBV05-07	33	109	41	205
HIP00934	TCRBV05-08	1062	187	1452	291
HIP00934	TCRBV06-01	4502	559	8937	1129
HIP00934	TCRBV06-04	1196	1439	2450	2227
HIP00934	TCRBV06-05	7915	1291	14518	3207
HIP00934	TCRBV06-06	3610	438	7178	853
HIP00934	TCRBV06-07	90	280	257	464
HIP00934	TCRBV06-08	55	181	111	274
HIP00934	TCRBV06-09	43	152	218	296
HIP00934	TCRBV07-02	11202	1205	15720	1879
HIP00934	TCRBV07-03	2401	1498	3422	2039
HIP00934	TCRBV07-04	54	284	72	456
HIP00934	TCRBV07-05	48	133	54	178
HIP00934	TCRBV07-06	2721	497	4030	824
HIP00934	TCRBV07-07	1046	411	1584	570
HIP00934	TCRBV07-08	3692	410	5360	697
HIP00934	TCRBV07-09	9221	1451	14145	2175
HIP00934	TCRBV09-01	9343	1604	12801	2146
HIP00934	TCRBV10-01	1220	1382	1953	2424
HIP00934	TCRBV10-02	958	203	2318	367
HIP00934	TCRBV10-03	5267	738	8797	1221
HIP00934	TCRBV11-01	355	101	580	128
HIP00934	TCRBV11-02	3748	508	5184	663
HIP00934	TCRBV11-03	3034	623	4495	886
HIP00934	TCRBV12-01	63	174	74	284
HIP00934	TCRBV12-02	154	398	246	533
HIP00934	TCRBV12-05	2064	590	2948	833
HIP00934	TCRBV13-01	1654	227	2326	292
HIP00934	TCRBV14-01	1752	785	2490	1362
HIP00934	TCRBV15-01	3359	620	4179	878
HIP00934	TCRBV16-01	109	25	249	45
HIP00934	TCRBV18-01	4150	516	5309	692
HIP00934	TCRBV19-01	8074	1334	11813	1838
HIP00934	TCRBV20-01	1219	214	1673	254
HIP00934	TCRBV21-01	1062	2729	1781	4243
HIP00934	TCRBV23-01	405	1030	606	1419
HIP00934	TCRBV25-01	1943	665	2552	992
HIP00934	TCRBV27-01	8312	2391	13017	3638
HIP00934	TCRBV28-01	8231	1201	12012	1756
HIP00934	TCRBV29-01	6699	1130	9669	1481
HIP00934	TCRBV30-01	8544	1293	12989	1916
HIP00971	TCRBV01-01	138	440	155	507
HIP00971	TCRBV02-01	11421	997	14827	1368
HIP00971	TCRBV04-01	8696	1051	18609	1955
HIP00971	TCRBV04-02	4443	520	6966	722
HIP00971	TCRBV04-03	4674	859	10733	1557
HIP00971	TCRBV05-01	25916	3037	32826	3944
HIP00971	TCRBV05-03	300	854	488	1178
HIP00971	TCRBV05-04	7408	835	9951	1591
HIP00971	TCRBV05-05	2674	363	3733	3430
HIP00971	TCRBV05-06	6393	1082	34270	1735
HIP00971	TCRBV05-07	39	147	54	184
HIP00971	TCRBV05-08	2177	270	4674	362
HIP00971	TCRBV06-01	11397	1166	18021	1983
HIP00971	TCRBV06-04	2609	1957	6950	2559
HIP00971	TCRBV06-05	14985	1714	62924	2374
HIP00971	TCRBV06-06	6607	502	10125	680
HIP00971	TCRBV06-07	119	432	168	653
HIP00971	TCRBV06-08	45	216	69	305
HIP00971	TCRBV06-09	53	158	78	214
HIP00971	TCRBV07-02	14077	1256	20136	1889
HIP00971	TCRBV07-03	6249	2289	10106	2903
HIP00971	TCRBV07-04	82	439	138	655
HIP00971	TCRBV07-05	65	148	76	204
HIP00971	TCRBV07-06	3488	574	5473	775
HIP00971	TCRBV07-07	1107	463	1406	636
HIP00971	TCRBV07-08	4781	481	5466	552
HIP00971	TCRBV07-09	14630	1839	19281	2831
HIP00971	TCRBV09-01	12359	2193	14189	2687
HIP00971	TCRBV10-01	1602	1579	2091	6124
HIP00971	TCRBV10-02	1433	224	4595	377
HIP00971	TCRBV10-03	4653	956	7323	1332
HIP00971	TCRBV11-01	1216	173	1399	192
HIP00971	TCRBV11-02	6565	836	7704	3754
HIP00971	TCRBV11-03	1820	958	2050	1301
HIP00971	TCRBV12-01	92	252	167	398
HIP00971	TCRBV12-02	207	550	252	663
HIP00971	TCRBV12-05	1485	806	1861	1028
HIP00971	TCRBV13-01	1780	243	2794	305
HIP00971	TCRBV14-01	2476	1090	3312	8868
HIP00971	TCRBV15-01	4275	659	5161	789
HIP00971	TCRBV16-01	269	38	381	41
HIP00971	TCRBV18-01	9884	949	12003	1202
HIP00971	TCRBV19-01	18430	2138	23839	2669
HIP00971	TCRBV20-01	1520	207	1769	269
HIP00971	TCRBV21-01	1466	3750	2157	5171
HIP00971	TCRBV23-01	655	1572	793	1788
HIP00971	TCRBV25-01	2637	802	3007	1171
HIP00971	TCRBV27-01	10846	2575	18229	3184
HIP00971	TCRBV28-01	14490	1457	19891	1826
HIP00971	TCRBV29-01	7924	1211	10038	1509
HIP00971	TCRBV30-01	10530	1305	15138	1663
HIP00985	TCRBV01-01	139	346	188	445
HIP00985	TCRBV02-01	10741	823	14742	1305
HIP00985	TCRBV04-01	5953	849	7492	1072
HIP00985	TCRBV04-02	3438	482	4703	605
HIP00985	TCRBV04-03	3050	702	4227	970
HIP00985	TCRBV05-01	19319	2381	24612	2952
HIP00985	TCRBV05-03	209	551	268	703
HIP00985	TCRBV05-04	6087	661	7879	953
HIP00985	TCRBV05-05	2447	355	3300	489
HIP00985	TCRBV05-06	4105	787	5314	976
HIP00985	TCRBV05-07	23	103	31	122
HIP00985	TCRBV05-08	1580	230	2061	299
HIP00985	TCRBV06-01	7940	952	11078	1388
HIP00985	TCRBV06-04	1306	1580	1829	2046
HIP00985	TCRBV06-05	10829	1409	14649	1930
HIP00985	TCRBV06-06	4437	411	5787	538
HIP00985	TCRBV06-07	97	298	138	397
HIP00985	TCRBV06-08	46	160	67	186
HIP00985	TCRBV06-09	36	115	45	152
HIP00985	TCRBV07-02	8047	776	9999	981
HIP00985	TCRBV07-03	4326	1741	5433	2248
HIP00985	TCRBV07-04	57	289	65	467
HIP00985	TCRBV07-05	65	160	82	209
HIP00985	TCRBV07-06	2581	488	3188	849
HIP00985	TCRBV07-07	893	367	1190	452
HIP00985	TCRBV07-08	3911	435	5032	552
HIP00985	TCRBV07-09	7876	1126	9741	1432
HIP00985	TCRBV09-01	10326	1815	12601	2266
HIP00985	TCRBV10-01	1064	1352	1398	1742
HIP00985	TCRBV10-02	1201	240	1667	303
HIP00985	TCRBV10-03	3644	720	4838	907
HIP00985	TCRBV11-01	1016	190	1287	217
HIP00985	TCRBV11-02	6017	947	7957	1261
HIP00985	TCRBV11-03	1810	1152	2338	1580
HIP00985	TCRBV12-01	82	210	119	266
HIP00985	TCRBV12-02	170	495	205	633
HIP00985	TCRBV12-05	484	634	623	770
HIP00985	TCRBV13-01	1215	237	1492	320
HIP00985	TCRBV14-01	2232	894	2777	1128
HIP00985	TCRBV15-01	3588	573	4498	700
HIP00985	TCRBV18-01	8791	799	10722	1011
HIP00985	TCRBV19-01	8454	1429	10620	2596
HIP00985	TCRBV20-01	1323	203	1696	249
HIP00985	TCRBV21-01	1234	3071	1555	3931
HIP00985	TCRBV23-01	448	1063	568	1357
HIP00985	TCRBV25-01	2029	637	3144	1113
HIP00985	TCRBV27-01	8891	2685	11615	3541
HIP00985	TCRBV28-01	17802	2023	23641	2602
HIP00985	TCRBV29-01	5986	1047	7563	1318
HIP00985	TCRBV30-01	8277	1264	10397	1592
HIP00999	TCRBV01-01	100	270	141	364
HIP00999	TCRBV02-01	8787	585	12177	819
HIP00999	TCRBV04-01	8015	787	11941	1088
HIP00999	TCRBV04-02	4016	368	5689	702
HIP00999	TCRBV04-03	3726	516	7605	733
HIP00999	TCRBV05-01	11325	1203	16316	1654
HIP00999	TCRBV05-03	139	338	192	470
HIP00999	TCRBV05-04	4523	368	8154	565
HIP00999	TCRBV05-05	1152	175	1674	236
HIP00999	TCRBV05-06	3140	495	4547	916
HIP00999	TCRBV05-07	14	61	24	89
HIP00999	TCRBV05-08	1072	148	1477	216
HIP00999	TCRBV06-01	11099	1070	16482	1582
HIP00999	TCRBV06-04	1740	1170	3955	2333
HIP00999	TCRBV06-05	20960	1920	29298	2788
HIP00999	TCRBV06-06	9394	744	15534	1103
HIP00999	TCRBV06-07	149	528	206	750
HIP00999	TCRBV06-08	66	193	94	282
HIP00999	TCRBV06-09	57	161	82	280
HIP00999	TCRBV07-02	7101	554	9945	803
HIP00999	TCRBV07-03	5280	1445	7267	2238
HIP00999	TCRBV07-04	37	273	49	374
HIP00999	TCRBV07-05	51	109	66	137
HIP00999	TCRBV07-06	1911	244	2478	343
HIP00999	TCRBV07-07	761	229	1049	343
HIP00999	TCRBV07-08	3023	238	4417	361
HIP00999	TCRBV07-09	10987	902	15474	1316
HIP00999	TCRBV09-01	11732	1358	15222	1830
HIP00999	TCRBV10-01	1206	859	1718	1131
HIP00999	TCRBV10-02	1293	152	1920	243
HIP00999	TCRBV10-03	4927	608	7246	983
HIP00999	TCRBV11-01	897	109	1289	391
HIP00999	TCRBV11-02	5372	627	7733	911
HIP00999	TCRBV11-03	2080	823	3149	1342
HIP00999	TCRBV12-01	58	116	101	149
HIP00999	TCRBV12-02	128	359	189	500
HIP00999	TCRBV12-05	2609	953	3561	1306
HIP00999	TCRBV13-01	1531	128	2043	176
HIP00999	TCRBV14-01	1853	625	2758	879
HIP00999	TCRBV15-01	5127	643	7341	954
HIP00999	TCRBV18-01	5326	483	7468	656
HIP00999	TCRBV19-01	13905	1292	19538	1947
HIP00999	TCRBV20-01	1793	267	2532	397
HIP00999	TCRBV21-01	842	2118	1120	3032
HIP00999	TCRBV23-01	571	1488	834	2053
HIP00999	TCRBV25-01	3647	885	5408	1375
HIP00999	TCRBV27-01	10773	1528	15109	2054
HIP00999	TCRBV28-01	23847	2566	33466	3652
HIP00999	TCRBV29-01	6422	814	8614	1251
HIP00999	TCRBV30-01	18997	2437	25358	3311
HIP01004	TCRBV01-01	222	558	300	777
HIP01004	TCRBV02-01	12362	1054	18494	1442
HIP01004	TCRBV04-01	5703	1048	10282	1823
HIP01004	TCRBV04-02	3040	440	5407	707
HIP01004	TCRBV05-01	23485	3140	31657	4480
HIP01004	TCRBV05-03	226	660	326	929
HIP01004	TCRBV05-04	7477	1003	11264	2654
HIP01004	TCRBV05-05	2148	347	3209	504
HIP01004	TCRBV05-06	5557	928	8361	2091
HIP01004	TCRBV05-07	38	142	42	169
HIP01004	TCRBV05-08	1379	202	2391	322
HIP01004	TCRBV06-01	8245	1060	16680	1559
HIP01004	TCRBV06-04	1715	1753	6728	2555
HIP01004	TCRBV06-05	10058	1403	14457	2048
HIP01004	TCRBV06-06	3899	368	5556	546
HIP01004	TCRBV06-07	109	369	149	574
HIP01004	TCRBV06-08	52	187	64	259
HIP01004	TCRBV06-09	40	141	52	183
HIP01004	TCRBV07-02	6536	717	9043	1038
HIP01004	TCRBV07-03	5213	2144	8004	3063
HIP01004	TCRBV07-04	64	329	78	505
HIP01004	TCRBV07-05	73	170	116	223
HIP01004	TCRBV07-06	2463	444	3434	604
HIP01004	TCRBV07-07	821	376	1092	484
HIP01004	TCRBV07-08	3396	388	4799	516
HIP01004	TCRBV07-09	9851	1517	14728	2223
HIP01004	TCRBV09-01	11111	1986	15726	2968
HIP01004	TCRBV10-01	1461	1548	2048	2492
HIP01004	TCRBV10-02	1071	209	1680	675
HIP01004	TCRBV10-03	5068	880	7257	1402
HIP01004	TCRBV11-01	967	139	1442	209
HIP01004	TCRBV11-02	4617	742	6467	984
HIP01004	TCRBV11-03	1461	740	1995	1106
HIP01004	TCRBV12-01	84	231	119	344
HIP01004	TCRBV12-02	203	516	257	726
HIP01004	TCRBV12-05	1186	646	1718	901
HIP01004	TCRBV13-01	1911	250	2776	332
HIP01004	TCRBV14-01	1838	856	2574	1271
HIP01004	TCRBV15-01	2900	472	4706	640
HIP01004	TCRBV18-01	6128	719	8731	993
HIP01004	TCRBV19-01	13175	1730	19391	2419
HIP01004	TCRBV20-01	1187	156	1742	204
HIP01004	TCRBV21-01	1342	3237	3501	6201
HIP01004	TCRBV23-01	509	1347	865	1895
HIP01004	TCRBV25-01	2925	810	7297	1339
HIP01004	TCRBV27-01	7904	2380	10772	3453
HIP01004	TCRBV28-01	2809	331	4141	458
HIP01004	TCRBV29-01	6697	1138	9575	1507
HIP01004	TCRBV30-01	11704	1854	15929	2477
HIP01022	TCRBV01-01	103	274	126	314
HIP01022	TCRBV02-01	5371	615	6614	746
HIP01022	TCRBV04-01	2912	633	3743	780
HIP01022	TCRBV04-02	2822	487	3524	602
HIP01022	TCRBV04-03	4607	1155	6211	1527
HIP01022	TCRBV05-01	11074	1770	13407	2186
HIP01022	TCRBV05-03	225	591	311	742
HIP01022	TCRBV05-04	5428	692	6650	830
HIP01022	TCRBV05-05	1192	226	1599	285
HIP01022	TCRBV05-06	3993	753	5088	942
HIP01022	TCRBV05-07	20	116	24	143
HIP01022	TCRBV05-08	1199	187	1480	227
HIP01022	TCRBV06-01	5323	640	6852	796
HIP01022	TCRBV06-04	1280	1399	1676	1699
HIP01022	TCRBV06-05	7845	1194	9898	1513
HIP01022	TCRBV06-06	2907	351	3795	430
HIP01022	TCRBV06-07	81	308	98	374
HIP01022	TCRBV06-08	45	137	61	224
HIP01022	TCRBV06-09	33	117	37	171
HIP01022	TCRBV07-02	9514	1052	11471	1256
HIP01022	TCRBV07-03	3815	1573	4594	1922
HIP01022	TCRBV07-04	42	376	80	469
HIP01022	TCRBV07-05	52	141	62	162
HIP01022	TCRBV07-06	2102	469	2636	575
HIP01022	TCRBV07-07	839	373	1044	458
HIP01022	TCRBV07-08	2662	319	3210	383
HIP01022	TCRBV07-09	7154	1371	8737	1680
HIP01022	TCRBV09-01	7897	1464	9438	1777
HIP01022	TCRBV10-01	453	1224	543	1496
HIP01022	TCRBV10-02	449	91	576	114
HIP01022	TCRBV10-03	3582	686	4391	846
HIP01022	TCRBV11-01	805	107	961	124
HIP01022	TCRBV11-02	3515	505	4180	591
HIP01022	TCRBV11-03	1283	630	1527	757
HIP01022	TCRBV12-01	66	171	76	215
HIP01022	TCRBV12-02	135	408	159	493
HIP01022	TCRBV12-05	956	521	1142	611
HIP01022	TCRBV13-01	1233	161	1493	196
HIP01022	TCRBV14-01	1613	743	1964	880
HIP01022	TCRBV15-01	2527	501	3069	600
HIP01022	TCRBV18-01	3941	554	4698	642
HIP01022	TCRBV19-01	9807	1406	11874	1736
HIP01022	TCRBV20-01	918	185	1097	221
HIP01022	TCRBV21-01	880	2344	1049	2798
HIP01022	TCRBV23-01	354	915	425	1111
HIP01022	TCRBV25-01	2122	632	2482	740
HIP01022	TCRBV27-01	6660	2104	7989	2492
HIP01022	TCRBV28-01	12221	1906	14655	2341
HIP01022	TCRBV29-01	5897	933	7171	1098
HIP01022	TCRBV30-01	4858	806	5721	962
HIP01055	TCRBV01-01	32	111	39	133
HIP01055	TCRBV02-01	1789	169	2236	187
HIP01055	TCRBV04-01	1587	224	2097	311
HIP01055	TCRBV04-02	845	184	1109	259
HIP01055	TCRBV04-03	1672	379	3108	521
HIP01055	TCRBV05-01	2836	613	3863	783
HIP01055	TCRBV05-03	61	172	70	212
HIP01055	TCRBV05-04	1112	198	1305	298
HIP01055	TCRBV05-05	409	107	600	133
HIP01055	TCRBV05-06	1095	217	1748	402
HIP01055	TCRBV05-07	12	27	13	30
HIP01055	TCRBV05-08	171	35	211	52
HIP01055	TCRBV06-01	1614	249	2365	326
HIP01055	TCRBV06-04	719	462	1434	602
HIP01055	TCRBV06-05	2152	323	3258	465
HIP01055	TCRBV06-06	906	110	1230	203
HIP01055	TCRBV06-07	30	85	48	123
HIP01055	TCRBV06-08	7	51	25	61
HIP01055	TCRBV07-02	2661	347	3158	436
HIP01055	TCRBV07-03	1053	571	1372	716
HIP01055	TCRBV07-04	17	108	24	146
HIP01055	TCRBV07-05	17	40	19	49
HIP01055	TCRBV07-06	775	145	962	422
HIP01055	TCRBV07-07	221	132	264	168
HIP01055	TCRBV07-08	477	62	603	73
HIP01055	TCRBV07-09	3016	506	4618	683
HIP01055	TCRBV09-01	1969	480	2385	683
HIP01055	TCRBV10-01	154	389	184	576
HIP01055	TCRBV10-02	138	33	178	35
HIP01055	TCRBV10-03	953	220	1289	288
HIP01055	TCRBV11-01	220	48	271	64
HIP01055	TCRBV11-02	1044	154	1240	188
HIP01055	TCRBV11-03	450	277	554	346
HIP01055	TCRBV12-01	27	61	33	72
HIP01055	TCRBV12-02	45	123	52	158
HIP01055	TCRBV12-05	324	161	362	192
HIP01055	TCRBV13-01	432	62	673	133
HIP01055	TCRBV14-01	538	270	678	325
HIP01055	TCRBV15-01	743	155	929	179
HIP01055	TCRBV18-01	1317	205	1539	270
HIP01055	TCRBV19-01	2984	542	3798	801
HIP01055	TCRBV20-01	229	61	266	73
HIP01055	TCRBV21-01	322	846	394	1070
HIP01055	TCRBV23-01	145	339	184	421
HIP01055	TCRBV25-01	1086	171	1596	206
HIP01055	TCRBV27-01	2182	567	2825	732
HIP01055	TCRBV28-01	2519	416	3085	622
HIP01055	TCRBV29-01	1398	244	1709	334
HIP01055	TCRBV30-01	1070	286	1309	349
HIP01091	TCRBV01-01	129	364	196	458
HIP01091	TCRBV02-01	8715	791	11725	1036
HIP01091	TCRBV04-01	3210	719	4556	999
HIP01091	TCRBV04-02	1757	327	2411	416
HIP01091	TCRBV04-03	3770	1224	5895	1642
HIP01091	TCRBV05-01	9866	1853	16687	3339
HIP01091	TCRBV05-03	258	574	344	783
HIP01091	TCRBV05-04	5827	815	8370	1142
HIP01091	TCRBV05-05	1691	292	2300	387
HIP01091	TCRBV05-06	4025	801	6212	1127
HIP01091	TCRBV05-07	31	93	37	150
HIP01091	TCRBV05-08	1013	199	1363	258
HIP01091	TCRBV06-01	4956	757	14133	1073
HIP01091	TCRBV06-04	945	1600	1489	2249
HIP01091	TCRBV06-05	7050	1332	10690	1819
HIP01091	TCRBV06-06	3394	416	5022	971
HIP01091	TCRBV06-07	78	308	148	535
HIP01091	TCRBV06-08	46	174	60	214
HIP01091	TCRBV06-09	30	142	32	190
HIP01091	TCRBV07-02	9808	1322	12636	2204
HIP01091	TCRBV07-03	3592	2072	4815	2781
HIP01091	TCRBV07-04	52	334	64	440
HIP01091	TCRBV07-05	54	180	61	234
HIP01091	TCRBV07-06	2193	567	3133	1351
HIP01091	TCRBV07-07	692	373	892	510
HIP01091	TCRBV07-08	2712	396	3742	518
HIP01091	TCRBV07-09	10101	1955	13430	2675
HIP01091	TCRBV09-01	8336	1765	13978	2296
HIP01091	TCRBV10-01	527	1436	721	2010
HIP01091	TCRBV10-02	518	87	743	117
HIP01091	TCRBV10-03	4030	837	5213	1108
HIP01091	TCRBV11-01	798	138	1108	182
HIP01091	TCRBV11-02	3785	612	5124	787
HIP01091	TCRBV11-03	1265	816	1804	1077
HIP01091	TCRBV12-01	81	206	104	269
HIP01091	TCRBV12-02	157	448	226	555
HIP01091	TCRBV12-05	1115	626	1460	798
HIP01091	TCRBV13-01	1434	221	2118	287
HIP01091	TCRBV14-01	1563	966	6132	1266
HIP01091	TCRBV15-01	2445	529	3192	680
HIP01091	TCRBV18-01	5549	870	7247	1174
HIP01091	TCRBV19-01	8753	1739	12221	2774
HIP01091	TCRBV20-01	1013	200	1303	256
HIP01091	TCRBV21-01	1411	3503	1842	4884
HIP01091	TCRBV23-01	455	1189	580	1591
HIP01091	TCRBV25-01	1741	612	2726	912
HIP01091	TCRBV27-01	6102	2076	7978	2727
HIP01091	TCRBV28-01	1346	221	1908	302
HIP01091	TCRBV29-01	4305	917	5705	1170
HIP01091	TCRBV30-01	211	572	269	711
HIP01140	TCRBV01-01	102	286	116	356
HIP01140	TCRBV02-01	8692	646	10877	844
HIP01140	TCRBV04-01	3836	665	5024	831
HIP01140	TCRBV04-02	1799	278	2438	360
HIP01140	TCRBV04-03	4460	1036	6210	1404
HIP01140	TCRBV05-01	14690	1845	17864	2308
HIP01140	TCRBV05-03	196	612	248	758
HIP01140	TCRBV05-04	6655	682	8450	916
HIP01140	TCRBV05-05	1929	300	2388	369
HIP01140	TCRBV05-06	4842	742	5986	912
HIP01140	TCRBV05-07	27	98	32	120
HIP01140	TCRBV05-08	1397	195	1678	245
HIP01140	TCRBV06-01	6024	588	8253	761
HIP01140	TCRBV06-04	2111	1490	3900	1858
HIP01140	TCRBV06-05	10525	1187	13271	1500
HIP01140	TCRBV06-06	4583	361	5788	452
HIP01140	TCRBV06-07	92	329	106	407
HIP01140	TCRBV06-08	53	171	61	208
HIP01140	TCRBV06-09	44	121	51	147
HIP01140	TCRBV07-02	11068	1099	13581	1362
HIP01140	TCRBV07-03	4300	1756	5232	2255
HIP01140	TCRBV07-04	52	326	64	427
HIP01140	TCRBV07-05	62	143	75	187
HIP01140	TCRBV07-06	3128	564	3972	724
HIP01140	TCRBV07-07	862	401	1078	516
HIP01140	TCRBV07-08	3055	403	3818	482
HIP01140	TCRBV07-09	12984	1885	16043	2452
HIP01140	TCRBV09-01	10737	1733	13082	2219
HIP01140	TCRBV10-01	457	1225	610	1528
HIP01140	TCRBV10-02	461	90	560	112
HIP01140	TCRBV10-03	4433	707	5553	891
HIP01140	TCRBV11-01	1036	150	1342	191
HIP01140	TCRBV11-02	4432	665	5471	865
HIP01140	TCRBV11-03	3842	939	4769	1179
HIP01140	TCRBV12-01	69	170	83	223
HIP01140	TCRBV12-02	134	411	170	535
HIP01140	TCRBV12-05	1750	549	2190	678
HIP01140	TCRBV13-01	1517	259	1851	328
HIP01140	TCRBV14-01	2123	1011	2616	1305
HIP01140	TCRBV15-01	3063	545	3816	670
HIP01140	TCRBV18-01	7395	776	8904	963
HIP01140	TCRBV19-01	12295	1908	15632	2430
HIP01140	TCRBV20-01	1053	141	1412	177
HIP01140	TCRBV21-01	1330	3345	1619	4272
HIP01140	TCRBV23-01	460	1168	571	1497
HIP01140	TCRBV25-01	2490	672	3222	894
HIP01140	TCRBV27-01	7911	2093	9679	2580
HIP01140	TCRBV28-01	2605	300	3139	370
HIP01140	TCRBV29-01	6143	921	7662	1139
HIP01140	TCRBV30-01	8812	1212	10967	1519
HIP01160	TCRBV01-01	81	180	99	305
HIP01160	TCRBV02-01	5724	511	8816	699
HIP01160	TCRBV04-01	3189	441	4873	623
HIP01160	TCRBV04-02	2523	309	3691	459
HIP01160	TCRBV04-03	1944	368	3689	585
HIP01160	TCRBV05-01	8919	1478	14365	2270
HIP01160	TCRBV05-03	101	277	137	338
HIP01160	TCRBV05-04	3117	395	4753	596
HIP01160	TCRBV05-05	1222	181	2519	236
HIP01160	TCRBV05-06	2511	484	4095	792
HIP01160	TCRBV05-07	15	51	18	68
HIP01160	TCRBV05-08	973	123	1384	226
HIP01160	TCRBV06-01	5263	571	9342	863
HIP01160	TCRBV06-04	1038	874	2428	1169
HIP01160	TCRBV06-05	5733	735	8258	1161
HIP01160	TCRBV06-06	2620	250	3922	427
HIP01160	TCRBV06-07	41	170	54	220
HIP01160	TCRBV06-08	26	78	36	136
HIP01160	TCRBV06-09	30	73	46	204
HIP01160	TCRBV07-02	5980	658	8015	899
HIP01160	TCRBV07-03	264	1004	350	1370
HIP01160	TCRBV07-04	58	206	72	273
HIP01160	TCRBV07-05	34	65	41	81
HIP01160	TCRBV07-06	1749	334	3086	414
HIP01160	TCRBV07-07	468	232	582	327
HIP01160	TCRBV07-08	2206	258	2959	343
HIP01160	TCRBV07-09	7383	1049	10703	1505
HIP01160	TCRBV09-01	3936	723	5954	1026
HIP01160	TCRBV10-01	1010	703	1936	987
HIP01160	TCRBV10-02	1091	193	1661	298
HIP01160	TCRBV10-03	2742	485	4060	671
HIP01160	TCRBV11-01	190	46	309	65
HIP01160	TCRBV11-02	3680	573	5294	767
HIP01160	TCRBV11-03	932	595	1396	1865
HIP01160	TCRBV12-01	50	134	218	168
HIP01160	TCRBV12-02	93	273	131	358
HIP01160	TCRBV12-05	319	308	474	404
HIP01160	TCRBV13-01	981	155	1695	371
HIP01160	TCRBV14-01	1214	551	1638	723
HIP01160	TCRBV15-01	1429	374	2314	497
HIP01160	TCRBV18-01	4371	561	5685	716
[truncated: 27,411 more rows]
